# Supplementary material for: The global regulator FpLaeB is required for the regulation of growth, development, and virulence in Fusarium pseudograminearum
Source: Front Plant Sci. 2023 Feb 22;14:1132507. doi: 10.3389/fpls.2023.1132507 (PMC9994621; doi:10.3389/fpls.2023.1132507)
Supplement: Supplementary Table 1 — Primers used in this study. [file Table_1.xlsx]

## Sheet: Sheet1
Table S1. Primers used for deletion , complementation and gene expression
PCR primers used for deletion and complementation
Primer name	Sequence(5'-3')
FpLaeB-1F	CATCGTTCACGCAGTCAG
FpLaeB-2R	TTGACCTCCACTAGCTCCAGCCAAGCCATACCGCTTCGCCAGATA
FpLaeB-7F	ACACCATCGTTCACGCAGTC
FpLaeB-3F	GAATAGAGTAGATGCCGACCGCGGGTTGACAAACAAGAAGCCGAAAC
FpLaeB-4R	CTCATTGGACGGACTGGA
FpLaeB-8R	ACGGGTTGAGACATAGCAGACG
FpLaeB-5F	TACGCCTCAATCCAACTC
FpLaeB-6R	ATCGCAAACCGAAATAAC
FpLaeB-CF	CGACTCACTATAGGGCGAATTGGGTACTCAAATTGGTTGAGAAGCGTTACCCAC
FpLaeB-CR	CACCACCCCGGTGAACAGCTCCTCGCCCTTGCTCACCTCGTCGTCCTTCTTCTCC
HYG/F	GGCTTGGCTGGAGCTAGTGGAGGTCAA
HYG/R	GAACCCGCGGTCGGCATCTACTCTAT
H850	TTGTCCGTCAGGACATTGTT
H852	AACTCACCGCGACGTCTGTC
H855R	GCTGATCTGACCAGTTGC
H856F	GTCGATGCGACGCAATCGT
Primers used for SM genes expression
Primer name	Sequence(5'-3')
FPSE_00301Q-F	CAAGGCAGTCGGAGAATC
FPSE_00301Q-R	GGGTAGGCGTAGAAGTTAGAG
FPSE_01847Q-F	CACTTCCCTACACTAACGCAG
FPSE_01847Q-R	ATAAGGCACAAAGATGACGG
FPSE_03823Q-F	CTCAAAGCCGAAGAAGATC
FPSE_03823Q-R	TGGAAGCAGCGTGAAAGT
FPSE_04575Q-F	TGCCTGTCAACCCTCCCT
FPSE_04575Q-R	CGCAAAGTCACGACGAAT
FPSE_05704Q-F	TATTTACTGTTCGTAGCGTCTC
FPSE_05704Q-R	GCCATAATCGCCATCTCC
FPSE_06667Q-F	AGACCCTGTCCTCCAAGC
FPSE_06667Q-R	GCCGTAGTTTCCGTTCAT
FPSE_08039Q-F	CCTGAAAGCCGCAGAAGT
FPSE_08039Q-R	CCTCAGTCCAGGGCACAT
FPSE_08448Q-F	TTGGACGGCGAACCTGAA
FPSE_08448Q-R	CGGTCGGCGAGATAGCAT
FPSE_09736Q-F	CCCCAAACCAGCCATTAT
FPSE_09736Q-R	TCAGCACCGCCTATCAGT
TRI5Q-F	ATACAGTTGGGCAAAGGTG
TRI5Q-R	TCAGCATAGCAGGATAAGGA
FpActin-F	ACCGTGAGAAGATGAC
FpActin-R	CGAAACCCTCGTAAATG
