# Supplementary material for: The global regulator FpLaeB is required for the regulation of growth, development, and virulence in Fusarium pseudograminearum
Source: Front Plant Sci. 2023 Feb 22;14:1132507. doi: 10.3389/fpls.2023.1132507 (PMC9994621; doi:10.3389/fpls.2023.1132507)
Supplement: Supplementary Table 2 — All differentially expressed genes between FpLeaB deletion mutant and wild type. [file Table_2.xls]

gene_id	LD1	LD2	LD3	WT1	WT2	WT3	FpLaeB	WT	log2FoldChange	pvalue	padj	gene_name	gene_chr	gene_start	gene_end	gene_strand	gene_length	gene_biotype	gene_description	tf_family
FPSE_02625	12208.1860555002	10221.8390857335	10957.8833301655	120390.842095765	115623.139792986	120879.330232682	11129.3028237997	118964.437373811	-3.41806686949113	0	0	-	Contig1201	53564	54532	-	969	protein_coding	- && - && - && -	-
FPSE_11824	4711.55934110518	4683.37008153033	4952.96697254543	57759.40293139	50481.7128876862	52998.6953427137	4782.63213172698	53746.6037205966	-3.49026935570347	0	0	-	Contig2163	279746	281383	+	1476	protein_coding	- && - && - && -	-
FPSE_12215	154.008692496489	119.963372990019	148.292424327707	44016.824278303	49860.4869509199	51470.5491611898	140.754829938072	48449.2867968042	-8.42577774790301	0	0	-	Contig2176	10671	11058	-	279	protein_coding	- && - && - && PF11402:Antifungal protein	-
FPSE_04483	6.45545417649955	15.3553117427224	14.8292424327707	19809.621725471	15430.1559882112	21719.3869558481	12.2133361173309	18986.3882231767	-10.60694297402	0	0	-	Contig1229	47424	50276	+	2706	protein_coding	- && sp|D4AUF1|WSCD1_ARTBC WSC domain-containing protein ARB_07867 OS=Arthroderma benhamiae (strain ATCC MYA-4681 / CBS 112371) OX=663331 GN=ARB_07867 PE=1 SV=1 && - && PF01822:WSC domain|PF09118:Domain of unknown function (DUF1929)|PF07250:Glyoxal oxidase N-terminus	-
FPSE_03729	4442.27468117119	4696.80597930522	4026.13932049726	43054.6109790468	50239.1099483281	47846.2357486989	4388.40666032456	47046.6522253579	-3.42237598074743	0	0	-	Contig1217	45730	47456	+	1626	protein_coding	- && - && - && -	-
FPSE_01872	387.327250589973	287.912095176045	377.218854383606	22823.7437999844	29845.2369163466	26786.0075479881	350.819400049875	26484.9960881064	-6.23769141856121	0	0	-	Contig1192	96725	97306	-	582	protein_coding	- && sp|A2R2S8|PHIA_ASPNC Cell wall protein phiA OS=Aspergillus niger (strain CBS 513.88 / FGSC A1513) OX=425011 GN=phiA PE=2 SV=1 && - && -	-
FPSE_04549	587.446330061459	552.791222738007	602.437973831312	17094.8056311409	15957.9950194506	21578.4414342512	580.891842210259	18210.4140282809	-4.97022156640815	0	0	-	Contig1231	83558	84848	-	1188	protein_coding	- && sp|A0A2Z5TTA9|HIME_ASPJA Efflux pump himE OS=Aspergillus japonicus OX=34381 GN=himE PE=3 SV=1 && - && PF04479:RTA1 like protein	RTA1
FPSE_11949	1192.41460717342	1116.13922229914	1137.21752906311	15614.9038402341	14589.6738384685	16341.2025791255	1148.59045284522	15515.2600859427	-3.75563311830651	0	0	-	Contig2165	38351	39871	+	1521	protein_coding	- && - && - && -	-
FPSE_03071	24.8996089664983	30.7106234854448	37.999933733975	14182.6692980232	16171.1607820665	20310.9914806433	31.2033887286394	16888.2738535777	-9.08027231746581	0	0	-	Contig1205	393690	396361	+	2424	protein_coding	- && sp|Q8LFT2|DRP3B_ARATH Dynamin-related protein 3B OS=Arabidopsis thaliana OX=3702 GN=DRP3B PE=1 SV=2 && - && PF01031:Dynamin central region|PF00350:Dynamin family	-
FPSE_08163	17.5219470504988	29.7509165015247	21.3170359971079	5583.71934142122	7045.63599198565	6214.31983942879	22.8632998497105	6281.22505761188	-8.10656535128056	0	0	-	Contig1565	223542	225085	+	1050	protein_coding	- && sp|P9WEZ3|PYTC_ASPTE Methyltransferase pytC OS=Aspergillus terreus OX=33178 GN=pytC PE=2 SV=1 && - && PF13489:Methyltransferase domain	-
FPSE_07566	746.066061255449	780.241777927082	713.657292077092	7621.21708800295	7595.80667454669	7987.26613741043	746.655043753208	7734.76329998669	-3.37303910722583	0	0	-	Contig1373	1010	6032	-	4830	protein_coding	- && - && - && -	-
FPSE_01587	763.588008305947	807.113573476847	806.340057281909	9168.73985961781	9433.09253328377	8551.0482237979	792.347213021568	9050.96020556649	-3.51397570864955	0	0	-	Contig1190	243033	244156	+	1071	protein_coding	- && - && - && -	-
FPSE_12349	419.604521472471	452.021989426391	487.511344977338	7294.19759113592	7133.94752221223	8640.06644796434	453.045951958733	7689.40385377083	-4.08516717309954	0	0	-	Contig2187	32786	33688	-	795	protein_coding	- && - && - && PF11937:Protein of unknown function (DUF3455)	-
FPSE_03815	77.4654501179946	82.5348006171329	96.3900758130099	6385.19424391229	5815.36501917386	8055.08954629915	85.4634421827125	6751.88293646177	-6.30364856848298	0	0	-	Contig1218	203226	204719	-	1494	protein_coding	- && - && - && PF02458:Transferase family	-
FPSE_03175	242.540635488483	181.384619960908	231.706913012043	7446.0676625623	6486.32963388392	7589.8633509531	218.544056153812	7174.08688246644	-5.03567110060549	0	0	-	Contig1207	82130	83645	-	1353	protein_coding	- && - && - && -	-
FPSE_03667	138.33116092499	127.64102886138	116.78028415807	7071.3809169994	7540.9926213026	9790.94491754478	127.58415798148	8134.43948528226	-5.99446218049002	0	0	-	Contig1216	241313	241801	-	489	protein_coding	- && - && - && -	-
FPSE_09346	17.5219470504988	30.7106234854448	18.5365530409634	5173.55929450324	4986.04869509199	6414.61084380328	22.2563745256357	5524.73961113284	-7.96100860538843	0	0	-	Contig1591	50430	53110	-	2628	protein_coding	- && sp|P29141|SUBV_BACSU Minor extracellular protease vpr OS=Bacillus subtilis (strain 168) OX=224308 GN=vpr PE=1 SV=1 && - && PF02225:PA domain|PF06280:Fn3-like domain|PF00082:Subtilase family	Peptidase_S8
FPSE_11390	70.0877882019952	98.8498193437755	75.9998674679501	4937.44013235857	4687.61662742972	5506.41300915279	81.6458250045736	5043.8232563137	-5.95130086995677	0	0	-	Contig2156	184043	188014	+	3972	protein_coding	- && - && - && -	-
FPSE_11388	236.085181311984	286.952388192125	249.316638400958	7065.83821366267	7811.00258728275	8791.60937720007	257.451402635022	7889.48339271516	-4.93826493647438	0	0	-	Contig2156	178963	179751	+	789	protein_coding	- && - && - && PF13302:Acetyltransferase (GNAT) domain	-
FPSE_06460	115.275967437492	104.608061247296	84.3413163363836	6160.16048844108	5498.66160043023	6914.80848435758	101.408448340391	6191.2101910763	-5.93203276636213	0	0	-	Contig1331	113676	116273	+	2598	protein_coding	- && sp|Q12333|FRE7_YEAST Ferric/cupric reductase transmembrane component 7 OS=Saccharomyces cerevisiae (strain ATCC 204508 / S288c) OX=559292 GN=FRE7 PE=1 SV=2 && - && PF08022:FAD-binding domain|PF08030:Ferric reductase NAD binding domain|PF01794:Ferric reductase like transmembrane component	Ferric_reduct
FPSE_00736	6085.64887296008	7123.90494163928	6248.67203010877	195.103157452876	262.904440559614	202.410485902268	6486.07528156938	220.139361304919	4.87850212532873	0	0	-	Contig0343	171572	174508	+	2313	protein_coding	- && sp|O08590|AOC3_RAT Membrane primary amine oxidase OS=Rattus norvegicus OX=10116 GN=Aoc3 PE=1 SV=4 && - && PF09248:Domain of unknown function (DUF1965)|PF02727:Copper amine oxidase, N2 domain|PF01179:Copper amine oxidase, enzyme domain	-
FPSE_05989	75.6210346389948	60.4615399869695	68.5852462515647	4020.67700046352	4251.13435159716	4609.87232290505	68.2226069591763	4293.89455832191	-5.97443835233474	0	0	-	Contig1265	110127	111468	+	1071	protein_coding	- && sp|S0EG57|ME178_GIBF5 Methyltransferase FFUJ_09178 OS=Gibberella fujikuroi (strain CBS 195.34 / IMI 58289 / NRRL A-6831) OX=1279085 GN=FFUJ_09178 PE=2 SV=1 && - && PF13489:Methyltransferase domain	-
FPSE_00279	2879.1325627188	2655.50922450706	2806.43413040186	160.738396765153	159.36678443189	153.662410763502	2780.35863920924	157.922530653515	4.13815100916516	0	0	-	Contig0335	186770	187369	-	543	protein_coding	- && - && - && PF04749:PLAC8 family	-
FPSE_02189	3386.34681944377	3460.70338401606	3318.04299433245	53.2099520326024	30.4522518022719	26.4935190971555	3388.36439926409	36.7185743106766	6.53873637369501	0	0	-	Contig1195	340070	341827	+	1617	protein_coding	- && - && - && PF00170:bZIP transcription factor	bZIP_1
FPSE_08420	81.1542810759944	67.1794888744105	64.877935643372	2281.37669339783	2277.82843480994	2218.03741881386	71.070568531259	2259.08084900721	-4.98944301555305	0	0	-	Contig1571	44464	46100	+	1539	protein_coding	- && - && - && -	-
FPSE_02715	579.14646040596	571.98536241641	474.535757848664	6452.81522462039	7009.09328982292	6597.9459959556	541.889193557011	6686.61817013297	-3.62542806728617	6.05204746531333e-304	2.93268253905702e-301	-	Contig1202	173167	175705	-	2475	protein_coding	- && sp|P38041|BOB1_YEAST Protein BOB1 OS=Saccharomyces cerevisiae (strain ATCC 204508 / S288c) OX=559292 GN=BOI1 PE=1 SV=1 && - && PF00169:PH domain|PF07647:SAM domain (Sterile alpha motif)	SAM_2
FPSE_11577	221.329857479985	262.000006610201	211.316704666983	4151.48479921034	4718.068879232	4059.8668664481	231.54885625239	4309.80684829681	-4.21916296804486	2.48836361374293e-302	1.16114419146471e-299	-	Contig2159	13602	14141	+	540	protein_coding	- && sp|Q5ATP7|PHIA_EMENI Cell wall protein phiA OS=Emericella nidulans (strain FGSC A4 / ATCC 38163 / CBS 112.46 / NRRL 194 / M139) OX=227321 GN=phiA PE=2 SV=1 && - && -	-
FPSE_07040	29.510647663998	39.3479863407262	33.3657954737342	2364.51724344877	2383.39624105782	2272.08419777205	34.0748098261528	2339.99922742621	-6.10409610604973	3.3009682673605e-302	1.48531782858839e-299	-	Contig1362	57608	59206	+	1188	protein_coding	- && sp|S0DX56|EREMS_GIBF5 (+)-eremophilene synthase OS=Gibberella fujikuroi (strain CBS 195.34 / IMI 58289 / NRRL A-6831) OX=1279085 GN=STC3 PE=1 SV=1 && - && PF19086:Terpene synthase family 2, C-terminal metal binding	-
FPSE_00192	486.925686455966	501.926752590239	493.072310889627	3915.36563706566	4102.9333928261	4227.30590714213	493.974916645278	4081.86831234463	-3.04688403985754	2.75481020422427e-297	1.19682254355247e-294	-	Contig0334	51570	53261	-	1632	protein_coding	- && - && - && PF04218:CENP-B N-terminal DNA-binding domain|PF03221:Tc5 transposase DNA-binding domain	CENP-B_N
FPSE_07155	2744.49023275181	2557.6191121472	2428.28844836621	75.3807653795201	53.7989781840137	54.0467789581972	2576.79926442174	61.0755075072437	5.40421040809557	9.92426901572259e-289	4.1678621776363e-286	-	Contig1364	14889	15618	-	678	protein_coding	- && sp|P40113|RTM1_YEASX Protein RTM1 OS=Saccharomyces cerevisiae OX=4932 GN=RTM1 PE=3 SV=1 && - && PF04479:RTA1 like protein	RTA1
FPSE_01859	78.3876578574946	74.8571447457717	85.2681439884318	2873.33740976053	3787.24504914255	3128.35473499212	79.504315530566	3262.97906463173	-5.35868744858125	9.64778341621543e-282	3.92104591164188e-279	-	Contig1192	58031	58805	-	675	protein_coding	- && - && - && PF14021:Tuberculosis necrotizing toxin	-
FPSE_09566	4183.13430637171	3883.93416392485	4551.65059920857	186.234832114109	248.693389718554	202.410485902268	4206.23968983504	212.446235911643	4.30502421212232	4.40459917044055e-275	1.73417327963689e-272	-	Contig1593	304932	306516	+	1047	protein_coding	- && - && - && -	-
FPSE_12168	1551.15341783889	1555.68502093456	1584.87528500237	7867.31311615374	7677.01267935275	7766.8400585221	1563.90457459194	7770.38861800953	-2.31279753749848	1.01596873572128e-269	3.87884548525831e-267	-	Contig2174	48502	49461	+	906	protein_coding	- && sp|P15703|BGL2_YEAST Glucan 1,3-beta-glucosidase OS=Saccharomyces cerevisiae (strain ATCC 204508 / S288c) OX=559292 GN=BGL2 PE=1 SV=1 && - && PF00332:Glycosyl hydrolases family 17	Glyco_hydro_17
FPSE_04849	15.6775315714989	15.3553117427224	9.26827652048172	4362.10752600605	5229.66670951016	5142.92192713982	13.4337066115677	4911.56538755201	-8.51606448788527	9.32364175058501e-268	3.45495771810649e-265	-	Contig1239	22742	24024	-	1068	protein_coding	- && - && - && -	-
FPSE_05656	114.353759697992	107.487182199057	108.438835289636	2088.49061727965	2134.70285133926	2441.64271999385	110.093259062228	2221.61206287092	-4.33457245019989	4.21687053123199e-261	1.51795290922834e-258	-	Contig1256	22437	22940	-	453	protein_coding	- && - && - && -	-
FPSE_02717	1121.40461123192	977.941416614633	941.656894480942	8382.78452646958	8984.42935673029	9164.63812608802	1013.66764077583	8843.95066976263	-3.12501535219041	3.83775295639671e-258	1.34310693049006e-255	-	Contig1202	186740	188873	+	2052	protein_coding	- && sp|Q9P326|PRO1_NEUCR Transcriptional regulatory protein pro1 OS=Neurospora crassa (strain ATCC 24698 / 74-OR23-1A / CBS 708.71 / DSM 1257 / FGSC 987) OX=367110 GN=adv-1 PE=2 SV=1 && - && PF11951:Fungal specific transcription factor domain|PF00172:Fungal Zn(2)-Cys(6) binuclear cluster domain	Zn_clus
FPSE_03172	106.053890042493	113.245424102578	117.707111810118	3714.71977627606	3197.48643923855	4559.00476623851	112.335475318396	3823.73699391771	-5.08914761460562	4.03263403952893e-249	1.37316638551419e-246	-	Contig1207	74483	75902	-	1320	protein_coding	- && - && - && -	-
FPSE_12154	3532.97785002426	3229.41400089131	3655.40825967799	161.846937432499	176.623060453177	115.511743263598	3472.60003686452	151.327247049758	4.51948297904195	9.02406202186884e-246	2.99195151088225e-243	-	Contig2174	16008	16946	+	837	protein_coding	- && sp|D4B5F9|PGDA_ARTBC Probable peptidoglycan-N-acetylglucosamine deacetylase ARB_03699 OS=Arthroderma benhamiae (strain ATCC MYA-4681 / CBS 112371) OX=663331 GN=ARB_03699 PE=1 SV=2 && - && PF01522:Polysaccharide deacetylase	Polysacc_deac_1
FPSE_06185	1102.96045644192	1167.0036924469	1033.41283203371	8504.72399987762	9877.69540959693	9787.76569525312	1101.12566030751	9390.06170157589	-3.09234701628367	1.35166024784329e-244	4.36655575963527e-242	-	Contig1273	235688	236287	-	600	protein_coding	- && - && - && -	-
FPSE_06108	289.57323020298	246.644694867479	243.755672488669	4082.75527783489	3723.29532035778	4672.39702797434	259.991199186376	4159.48254205567	-3.99948018728798	2.15745719296359e-243	6.79545079353707e-241	-	Contig1270	13699	15775	+	1764	protein_coding	- && - && - && -	-
FPSE_03327	120.809213874492	138.197805684502	144.585113719515	3467.51520745793	2654.42128209804	3090.20406749221	134.530711092836	3070.71351901606	-4.51266704174349	3.00380203423072e-241	9.23046386079826e-239	-	Contig1210	28576	30378	+	1803	protein_coding	- && - && - && PF10544:T5orf172 domain	-
FPSE_05581	1535.47588626739	1371.4212800219	1327.21719773298	9384.90528975026	9044.31878527476	9536.60713421208	1411.37145467409	9321.94373641237	-2.7234257767789	4.63969412665886e-241	1.39179776908988e-238	-	Contig1252	222431	223237	-	696	protein_coding	- && - && - && -	-
FPSE_00601	24.8996089664983	36.4688653889657	21.3170359971079	3415.41379609267	2953.86842482038	4308.90594596137	27.5618367841906	3559.3960556248	-7.01664380626656	6.61181319319155e-238	1.93726126560512e-235	-	Contig0340	219787	221525	+	1482	protein_coding	- && sp|D4B1P2|A2372_ARTBC Uncharacterized FAD-linked oxidoreductase ARB_02372 OS=Arthroderma benhamiae (strain ATCC MYA-4681 / CBS 112371) OX=663331 GN=ARB_02372 PE=1 SV=1 && - && PF01565:FAD binding domain	FAD_binding_4
FPSE_04242	62.7101262859957	58.5421260191292	66.7315909474684	1636.20602500253	1824.08988295609	1967.93859853671	62.6612810841977	1809.41150216511	-4.85124043054112	1.3646656032679e-236	3.90759589444825e-234	-	Contig1223	125624	129486	+	3750	protein_coding	- && - && - && PF11915:Protein of unknown function (DUF3433)	-
FPSE_10439	57.1768798489961	40.3076933246463	42.6340719942159	3041.83559119711	4719.08395429207	4154.18379443398	46.7062150559528	3971.70111330772	-6.40861750855396	5.21084065860416e-236	1.45891958795009e-233	-	Contig1627	34565	35856	+	1236	protein_coding	- && sp|Q03420|ALP_HYPAT Alkaline proteinase OS=Hypocrea atroviridis OX=63577 GN=prb1 PE=1 SV=1 && - && PF00082:Subtilase family|PF05922:Peptidase inhibitor I9	Peptidase_S8
FPSE_01899	26.7440244454982	15.3553117427224	28.7316572134933	2559.62040090165	3013.75785336484	3626.43289401864	23.6103311339046	3066.60371609504	-7.01664321922507	3.8042272921457e-227	1.04194477508138e-224	-	Contig1192	156923	158373	+	1014	protein_coding	- && sp|S0EG57|ME178_GIBF5 Methyltransferase FFUJ_09178 OS=Gibberella fujikuroi (strain CBS 195.34 / IMI 58289 / NRRL A-6831) OX=1279085 GN=FFUJ_09178 PE=2 SV=1 && - && PF13489:Methyltransferase domain	-
FPSE_01570	64530.5643637685	65002.8734348796	70956.0713855039	3442.01877210897	4896.72208980532	3579.80430040765	66829.8363947174	3972.84838744065	4.07207466005443	3.88122860368324e-223	1.04041700378309e-220	-	Contig1190	173173	174668	-	1443	protein_coding	- && - && - && -	-
FPSE_11196	142.94219962249	214.014657414194	154.780217892045	3078.41743321952	3104.09953371158	3225.85088526965	170.579024976243	3136.12261740025	-4.20217490179177	5.68782498438122e-223	1.49293556204623e-220	-	Contig1692	372	1774	-	1005	protein_coding	- && sp|A7XRZ1|TDIE_EMENI Probable methyltransferase tdiE OS=Emericella nidulans (strain FGSC A4 / ATCC 38163 / CBS 112.46 / NRRL 194 / M139) OX=227321 GN=tdiE PE=2 SV=1 && - && PF13489:Methyltransferase domain	-
FPSE_02568	12876.7866666376	12790.0149747038	12061.7350637549	2253.66317671418	2173.27570362214	1963.69963548116	12576.1789016988	2130.21283860583	2.56170866304293	1.20474213245418e-222	3.09766247485515e-220	-	Contig1199	178017	179567	+	1497	protein_coding	- && sp|A1C4H2|EGLD_ASPCL Probable endo-beta-1,4-glucanase D OS=Aspergillus clavatus (strain ATCC 1007 / CBS 513.65 / DSM 816 / NCTC 3887 / NRRL 1) OX=344612 GN=eglD PE=3 SV=1 && - && PF03443:Glycosyl hydrolase family 61	-
FPSE_03431	30.4328554034979	37.4285723728859	30.5853125175897	1969.87676587364	1630.21054648162	2019.86589596713	32.8155800979911	1873.31773610746	-5.83674723722242	6.12802243605112e-222	1.54413909343616e-219	-	Contig1212	159077	159409	-	333	protein_coding	- && - && - && -	-
FPSE_03245	1486.5988760739	1663.17220313362	1599.70452743514	50.9928706979107	48.7236028836351	44.5091120832212	1583.15853554755	48.075195221589	5.04206582598093	1.19267455137115e-221	2.94637385739708e-219	-	Contig1208	50192	50965	-	774	protein_coding	- && - && - && -	-
FPSE_03398	129.109083529991	131.479856797061	110.292490593732	2347.88913343858	3103.08445865151	2874.01695165943	123.627143640261	2774.99684791651	-4.48902814012213	1.83117467782134e-221	4.43672495497521e-219	-	Contig1212	37096	37737	+	489	protein_coding	- && - && - && PF10601:LITAF-like zinc ribbon domain	-
FPSE_08527	1846.25989447887	1996.19052655391	1827.70412983899	43.2330860264895	24.3618014418175	24.374037569383	1890.05151695726	30.6563083458967	5.95677661466659	3.54933726657605e-221	8.43737740030031e-219	-	Contig1574	142506	146097	+	3354	protein_coding	- && - && - && -	-
FPSE_03768	678.744896271953	617.091590660657	609.852595047697	4138.18231120219	4278.5413782192	4544.16839554411	635.229693993436	4320.29736165517	-2.76566190686802	2.72757348153998e-220	6.363833017393e-218	-	Contig1218	56407	57818	+	1305	protein_coding	- && - && - && -	-
FPSE_05540	189.052586597487	166.029308218186	177.950909193249	3665.94398691284	2750.85341280523	3159.08721714482	177.677601336307	3191.9615389543	-4.16647294567724	2.10002471371898e-217	4.81058388511734e-215	-	Contig1252	103759	105949	+	2136	protein_coding	- && - && - && -	-
FPSE_04054	1030.10604502143	1037.44324961768	1013.9494513407	11344.8051896178	13395.9455678194	15819.8101232935	1027.16624865994	13520.1869602436	-3.71841487260326	1.47375208711849e-216	3.31567902600106e-214	-	Contig1220	355138	357045	+	1908	protein_coding	- && - && - && -	-
FPSE_10476	470.325947144968	452.981696410311	449.511411243363	5282.19627990314	5748.37006520886	4448.79172679435	457.606351599547	5159.78602396878	-3.49512899444198	2.30169137697513e-214	5.08754555412451e-212	-	Contig1629	123	455	+	333	protein_coding	- && - && - && -	-
FPSE_06751	346.750110051976	322.461546597171	318.828712304571	2884.42281643399	3133.53671045378	2707.63765172929	329.346789651239	2908.53239287235	-3.14255848480136	8.06667959548341e-214	1.75227752109475e-211	-	Contig1357	207568	211365	-	3798	protein_coding	- && - && - && -	-
FPSE_06667	4739.22557329017	4499.10634061767	5358.91748414253	145.218827422311	220.271288036434	132.467595485777	4865.74979935012	165.985903648174	4.87065246766389	5.73524669491248e-212	1.22471818829156e-209	-	Contig1357	3031	4953	+	1476	protein_coding	- && sp|O13289|CATA_CANAL Peroxisomal catalase OS=Candida albicans (strain SC5314 / ATCC MYA-2876) OX=237561 GN=CAT1 PE=2 SV=5 && - && PF00199:Catalase	Catalase
FPSE_05509	6650.96221727354	6186.27121834929	6874.28069524129	238.336243479365	249.70846477863	139.885780832981	6570.50471028804	209.310163030325	4.97207762547387	2.00199229727874e-211	4.20385015890247e-209	-	Contig1252	36420	38176	+	1557	protein_coding	- && sp|C5H884|RADE_FLOCH Efflux pump radE OS=Floropilus chiversii OX=2587399 GN=radE PE=3 SV=1 && - && PF07690:Major Facilitator Superfamily	MFS_1
FPSE_08237	53.4880488909963	51.8241771316881	41.7072443421677	2779.11145303613	1956.04964076593	2297.51797610532	49.0064901216174	2344.2263566358	-5.58018868132299	4.6117418183792e-211	9.52513691307534e-209	-	Contig1566	135635	136200	+	513	protein_coding	- && - && - && -	-
FPSE_10857	2941.8426890048	2527.86819564568	3114.14091088186	29348.6141679823	37964.8223218924	33184.7222803331	2861.28393184411	33499.3862567359	-3.54934943815105	2.14484704027323e-210	4.35853675167781e-208	-	Contig1656	11438	13429	+	1707	protein_coding	- && sp|A0A1L9WQQ1|ACRE_ASPA1 FAD-binding monooxygenase acrE OS=Aspergillus aculeatus (strain ATCC 16872 / CBS 172.66 / WB 5094) OX=690307 GN=acrE PE=2 SV=1 && - && PF00743:Flavin-binding monooxygenase-like	FMO-like
FPSE_11711	1336.27901453541	1185.23812514139	1155.75408210407	14779.0641770553	20839.4909833547	18542.2841457172	1225.75707392695	18053.6131020424	-3.8805304219098	9.0068663796818e-209	1.80123030980335e-206	-	Contig2162	74661	75757	+	975	protein_coding	- && - && - && PF12224:Putative amidoligase enzyme	-
FPSE_01594	847.508912600441	894.44690901358	765.55964059179	5999.42209167593	6023.45540648939	5441.76882255573	835.838487401937	5821.54877357368	-2.80030652957549	1.10201901997525e-206	2.16942775510441e-204	-	Contig1190	275932	277602	-	1671	protein_coding	- && - && - && -	-
FPSE_07546	93.1429816894936	100.769233311616	66.7315909474684	1911.1241105043	1797.69793139412	1686.04755534297	86.8812686495259	1798.28986574713	-4.37271053153747	1.43852521704408e-204	2.78830449377514e-202	-	Contig1371	17252	17785	+	534	protein_coding	- && sp|Q12362|RIB2_YEAST Bifunctional protein RIB2 OS=Saccharomyces cerevisiae (strain ATCC 204508 / S288c) OX=559292 GN=RIB2 PE=1 SV=1 && - && PF18785:Invertebrate-AID/APOBEC-deaminase	-
FPSE_06946	64.5545417649955	83.4945076010531	50.0486932106013	1652.83413501271	1551.03469179572	1672.27092541245	66.0325808588833	1625.37991740696	-4.62409865447139	1.65146621284768e-204	3.15254891146484e-202	-	Contig1360	186992	189848	-	2757	protein_coding	- && sp|Q000A9|MX_LARCR Interferon-induced GTP-binding protein Mx OS=Larimichthys crocea OX=215358 GN=mx PE=2 SV=1 && - && PF00350:Dynamin family|PF01031:Dynamin central region	-
FPSE_01847	7036.44505238451	7733.31887642857	7834.4741427632	277.135166836471	151.246183951284	259.636487152124	7534.74602385876	229.339279313293	5.04042860954981	1.19575155313167e-203	2.24854833103073e-201	-	Contig1192	24501	26475	-	1578	protein_coding	- && sp|A0A1V1FNZ5|OBLE_EMEVA Cytochrome P450 monooxygenase oblE OS=Emericella variicolor OX=1549217 GN=oblE PE=3 SV=1 && - && PF00067:Cytochrome P450	p450
FPSE_05647	71.932203680995	53.7435910995284	83.4144886843355	1716.02095305143	1534.7934908345	1755.99044575946	69.696761154953	1668.93496321513	-4.5792434008236	3.62704416830759e-203	6.72016609948637e-201	-	Contig1255	3803	4772	-	822	protein_coding	- && sp|A0A2L0P0K0|TWMC_TALWO Wortmanamides biosynthesis cluster protein C OS=Talaromyces wortmannii OX=28567 GN=TwnC PE=3 SV=1 && - && -	-
FPSE_12407	59.0212953279959	73.8974377618516	52.8291761667458	1795.83588110033	2215.90885614532	2431.04531235499	61.9159697521978	2147.59668320021	-5.11825278745251	3.50612602189985e-202	6.4019828623067e-200	-	Contig2190	21031	23296	-	1554	protein_coding	- && sp|C8VPE5|SDCF_EMENI FAD-dependent monooxygenase sdcF OS=Emericella nidulans (strain FGSC A4 / ATCC 38163 / CBS 112.46 / NRRL 194 / M139) OX=227321 GN=sdcF PE=1 SV=1 && - && PF01565:FAD binding domain	FAD_binding_4
FPSE_01707	118.042590655992	121.882786957859	130.682698938792	1761.47112041261	1728.67282730897	2086.62956409197	123.536025517548	1858.92450393785	-3.91139050629213	8.90725864472282e-198	1.60317930949804e-195	-	Contig1190	626872	628542	-	1425	protein_coding	- && sp|Q6DWK3|CDA_COLLN Chitin deacetylase OS=Colletotrichum lindemuthianum OX=290576 GN=CDA PE=1 SV=1 && - && PF01522:Polysaccharide deacetylase	Polysacc_deac_1
FPSE_11335	258.218167059982	203.457880591072	196.487462234212	3424.28212143144	4344.52125712413	4512.37617262752	219.387836628422	4093.72651706103	-4.22153115326891	1.56184994147734e-197	2.7715137200948e-195	-	Contig2156	50774	52026	+	1110	protein_coding	- && sp|Q2U1F3|LAPA_ASPOR Leucine aminopeptidase A OS=Aspergillus oryzae (strain ATCC 42149 / RIB 40) OX=510516 GN=lapA PE=1 SV=1 && - && PF04389:Peptidase family M28	-
FPSE_03567	161.386354412489	166.989015202106	159.414356152286	1574.12774763116	1498.25078867178	1588.55140506544	162.596575255627	1553.64331378946	-3.25641574219373	2.01478842760066e-197	3.52559991657509e-195	-	Contig1215	223840	224659	+	699	protein_coding	- && - && - && -	-
FPSE_08964	2181.94351165685	2468.36636264263	2615.50763407994	18163.4388344623	15824.0051115206	17033.2132979432	2421.93916945981	17006.8857479754	-2.8118882916905	4.71499135722063e-197	8.13755837118119e-195	-	Contig1584	23175	23306	+	81	protein_coding	- && - && - && -	-
FPSE_11630	1319.67927522441	1399.25278255558	1273.46119391419	7908.32912084554	7358.27911048897	8511.83781553411	1330.79775056473	7926.14868228954	-2.57440172094441	3.85677409565533e-194	6.5664184906975e-192	-	Contig2161	81006	81978	-	867	protein_coding	- && - && - && -	-
FPSE_07260	95.9096049079934	84.4542145849733	96.3900758130099	1350.20253282729	1439.37643518739	1287.58502812176	92.2512984353255	1359.05466537881	-3.88012757820856	2.10769215609579e-193	3.54064179662011e-191	-	Contig1364	342379	345882	-	3456	protein_coding	- && sp|D4B1B1|ALS1_ARTBC Agglutinin-like protein ARB_02240 OS=Arthroderma benhamiae (strain ATCC MYA-4681 / CBS 112371) OX=663331 GN=ARB_02240 PE=1 SV=1 && - && -	-
FPSE_08425	51.6436334119964	38.388279356806	37.0731060819269	2401.09908547119	2661.52680751857	3791.75245318489	42.3683396169098	2951.45944872488	-6.12122395093172	1.30848809027067e-192	2.16916334859476e-190	-	Contig1571	56083	59845	+	3708	protein_coding	- && - && - && -	-
FPSE_02182	35059.5716325691	38121.4808152762	39201.1023710295	5960.62316831882	4981.98839485169	4942.63092276532	37460.7182729583	5295.08082864528	2.82277204363931	1.56568380527668e-192	2.56182470943908e-190	-	Contig1195	325074	325649	-	576	protein_coding	- && - && - && -	-
FPSE_06336	429.74880660697	471.216129104794	450.438238895411	3485.25185813546	4283.61675351958	3923.16030790678	450.467724869059	3897.34297318728	-3.1133692410111	2.85558606954918e-192	4.61250370387821e-190	-	Contig1274	35983	38180	+	2100	protein_coding	- && - && - && -	-
FPSE_10571	22.1329857479985	24.9523815819239	26.878001909397	2066.31980393273	2384.41131611789	3235.38855214463	24.6544564131065	2562.03989073175	-6.69966987701042	2.75898050449671e-191	4.40005004761443e-189	-	Contig1633	6652	8009	-	1305	protein_coding	- && sp|A0A455M7R7|NTNK_NECSZ FAD-dependent monooxygenase ntnK OS=Nectria sp. OX=1755444 GN=ntnK PE=2 SV=1 && - && PF01494:FAD binding domain	FAD_binding_3
FPSE_02161	2456.76141802783	2203.48723508067	3237.40898860426	24.3878946816095	19.2864261414389	26.4935190971555	2632.55254723759	23.3892799734013	6.81794316484413	4.6746580395556e-191	7.36200208004512e-189	-	Contig1195	282369	284247	+	1725	protein_coding	- && sp|P48537|CRTI_CERNC Phytoene desaturase OS=Cercospora nicotianae OX=29003 GN=PDH1 PE=3 SV=1 && - && PF01593:Flavin containing amine oxidoreductase	Amino_oxidase
FPSE_03380	4469.01870561669	4129.61915180841	4346.82168810593	737.179543785013	820.18064854119	754.535423886988	4315.15318184368	770.631872071064	2.48479160402174	3.37062436185379e-190	5.24277732530813e-188	-	Contig1211	108408	109595	-	1062	protein_coding	- && sp|Q9C206|AOX_PODAS Alternative oxidase, mitochondrial OS=Podospora anserina OX=2587412 GN=AOX1 PE=3 SV=1 && - && PF01786:Alternative oxidase	AOX
FPSE_03196	727.62190646545	700.58609826171	642.291562869383	5369.77099262346	6723.85719794164	5886.85994338795	690.166522532181	5993.49604465102	-3.11851214650396	1.37480974038692e-188	2.11234486818717e-186	-	Contig1207	153877	155997	+	1950	protein_coding	- && sp|O14192|AATR1_SCHPO Aromatic amino acid aminotransferase C56E4.03 OS=Schizosaccharomyces pombe (strain 972 / ATCC 24843) OX=284812 GN=SPAC56E4.03 PE=3 SV=1 && - && -	-
FPSE_00951	218.563234261485	280.234439304684	202.048428146501	6009.39895768204	8806.79122121704	6001.31194588766	233.615367237557	6939.16737492891	-4.89326515689837	1.87783986238482e-188	2.85047041279353e-186	-	Contig0348	23403	27857	+	4401	protein_coding	- && sp|Q9RLB8|CESA_RUMFL Multidomain esterase OS=Ruminococcus flavefaciens OX=1265 GN=cesA PE=1 SV=1 && - && PF13517:Repeat domain in Vibrio, Colwellia, Bradyrhizobium and Shewanella|PF13472:GDSL-like Lipase/Acylhydrolase family	-
FPSE_05954	1450.6327742334	1658.37366821402	1539.46073005201	35.4733013550683	23.3467263817418	19.0753337499519	1549.48905749981	25.9651204955873	5.90722929699887	3.27292856806107e-188	4.90900321773826e-186	-	Contig1265	31219	31791	-	573	protein_coding	- && - && - && -	-
FPSE_08929	2261.25337725384	2374.31507821845	1851.80164879225	126.373636077431	93.3869055269672	111.272780208053	2162.45670142151	110.34444060415	4.29548184025388	2.58242653281014e-182	3.82776375139706e-180	-	Contig1583	17460	19343	-	1884	protein_coding	- && sp|A0A2I1BSU0|NVFH_ASPN1 Chermesin D/asnovolin J monooxidase nvfH OS=Aspergillus novofumigatus (strain IBT 16806) OX=1392255 GN=nvfF PE=1 SV=1 && - && PF07992:Pyridine nucleotide-disulphide oxidoreductase	Pyr_redox_2
FPSE_10143	128.186875790491	125.72161489354	97.316903465058	1738.19176639835	1565.24574263678	1836.53074381482	117.07513138303	1713.32275094998	-3.87163556273519	1.40739667181611e-181	2.0618361242106e-179	-	Contig1611	175296	178885	+	3174	protein_coding	- && sp|Q9F234|AGL2_BACTQ Alpha-glucosidase 2 OS=Bacillus thermoamyloliquefaciens OX=1425 PE=3 SV=1 && - && PF13802:Galactose mutarotase-like|PF01055:Glycosyl hydrolases family 31	Glyco_hydro_31
FPSE_02218	68.2433727229953	79.6556796653725	97.316903465058	2356.75745877735	1760.14015417132	2305.99590221641	81.7386519511419	2140.96450505503	-4.71087974789014	2.05713145397621e-179	2.97905737800531e-177	-	Contig1195	411346	412708	-	1164	protein_coding	- && sp|Q8J0P4|CRF1_ASPFU Probable glycosidase crf1 OS=Neosartorya fumigata (strain ATCC MYA-4609 / Af293 / CBS 101355 / FGSC A1100) OX=330879 GN=crf1 PE=1 SV=2 && - && PF00722:Glycosyl hydrolases family 16	-
FPSE_07909	58.099087588496	38.388279356806	35.2194507778305	1395.65270018847	1527.68796541397	1776.1255202733	43.9022725743775	1566.48872862525	-5.1553988631309	4.40028585902688e-176	6.29990926566814e-174	-	Contig1561	45538	46593	+	1056	protein_coding	- && - && - && PF02958:Ecdysteroid kinase	-
FPSE_08426	55.3324643699962	59.5018330030493	60.2437973831312	1387.89291551705	1541.89901625503	1907.53337499519	58.3593649187256	1612.44176892243	-4.78850140869131	1.05800673697445e-173	1.49773335720687e-171	-	Contig1571	60770	62152	+	1338	protein_coding	- && - && - && PF12505:Protein of unknown function (DUF3712)	-
FPSE_07625	274.817906370981	369.487188809258	286.389744482885	4611.52917615888	3917.17465683224	5158.81803859811	310.231613221041	4562.50729052975	-3.87904609727014	2.12992048597123e-173	2.98165202252795e-171	-	Contig1402	32377	33589	-	822	protein_coding	- && sp|P34559|ECHM_CAEEL Probable enoyl-CoA hydratase, mitochondrial OS=Caenorhabditis elegans OX=6239 GN=ech-6 PE=3 SV=1 && - && PF00378:Enoyl-CoA hydratase/isomerase	ECH
FPSE_00949	24.8996089664983	30.7106234854448	28.7316572134933	1832.41772312275	3094.9638581709	2293.27901304978	28.1139632218121	2406.88686478114	-6.42108114856897	2.15269728147478e-172	2.98042121420888e-170	-	Contig0348	20462	21738	-	849	protein_coding	- && - && - && -	-
FPSE_06943	284.96219150548	342.615393259494	345.706714213968	2600.63640559344	2401.66759213918	2419.38816395224	324.428099659647	2473.89738722829	-2.93109290708562	2.31502301539491e-171	3.17032336640875e-169	-	Contig1360	179273	179908	+	636	protein_coding	- && - && - && -	-
FPSE_02825	136.486745445991	165.069601234266	178.877736845297	2072.9710479368	2707.20518522197	2495.68949895205	160.144694508518	2425.28857737027	-3.92121757067939	1.72331755659001e-170	2.33463203177178e-168	-	Contig1203	53315	59102	-	5481	protein_coding	- && sp|A0A0E0RTV6|ZEB1_GIBZE FAD-linked oxidoreductase ZEB1 OS=Gibberella zeae (strain ATCC MYA-4620 / CBS 123657 / FGSC 9075 / NRRL 31084 / PH-1) OX=229533 GN=ZEB1 PE=2 SV=2 && - && PF01565:FAD binding domain|PF08031:Berberine and berberine like	FAD_binding_4
FPSE_01533	952.640594903434	937.633723289987	883.266752401908	6068.15161305137	5821.45546953431	7134.17482248203	924.513690198443	6341.26063502257	-2.77800773943492	1.0392755445495e-169	1.39296091338077e-167	-	Contig1190	68477	69061	-	585	protein_coding	- && - && - && -	-
FPSE_05664	13249.3585933956	13791.9490659165	12942.2213332007	3802.29448899638	3785.2148990224	3668.82252457409	13327.8429975042	3752.11063753096	1.82866510464472	2.55073276203117e-169	3.38280863882429e-167	-	Contig1256	49569	51548	+	1791	protein_coding	- && sp|Q6SIF1|CRED_EMENI HECT-type ubiquitin ligase-interacting protein creD OS=Emericella nidulans (strain FGSC A4 / ATCC 38163 / CBS 112.46 / NRRL 194 / M139) OX=227321 GN=creD PE=1 SV=1 && - && PF00339:Arrestin (or S-antigen), N-terminal domain|PF02752:Arrestin (or S-antigen), C-terminal domain	-
FPSE_08263	17.5219470504988	16.3150187266426	25.0243466053006	1406.73810686193	1276.96442557527	1650.01636937084	19.620437460814	1444.57296726935	-6.19999637792664	4.08357164208341e-169	5.35926240818843e-167	-	Contig1566	197412	198798	+	1338	protein_coding	- && sp|Q6U1Z4|CMT1_CRYNJ Alpha-1,3-mannosyltransferase CMT1 OS=Cryptococcus neoformans var. neoformans serotype D (strain JEC21 / ATCC MYA-565) OX=214684 GN=CMT1 PE=1 SV=1 && - && PF11735:Cryptococcal mannosyltransferase 1	-
FPSE_11578	256.373751580982	250.483522803159	300.292159263608	2016.43547390216	1944.8838151051	1942.50482020344	269.049811215916	1967.9413697369	-2.87028371862397	2.7937747217091e-167	3.62873894008382e-165	-	Contig2159	15906	16782	+	756	protein_coding	- && - && - && -	-
novel.150	1359.33420802291	1191.95607402883	1358.72933790262	101.985741395821	100.492430947497	96.4364095136459	1303.33987331812	99.6381939523215	3.70970086267267	1.51899223363418e-166	1.952835015465e-164	-	Contig1197	189618	192395	-	2393	-	- && - && -	-
FPSE_11710	809.698395280944	733.216135714995	688.632945471792	4807.7408742791	5340.30989105842	4581.25932228012	743.849158822577	4909.77002920588	-2.72257237707145	3.46960714265879e-166	4.41551317074325e-164	-	Contig2162	72499	73623	-	1125	protein_coding	- && - && - && PF06094:Gamma-glutamyl cyclotransferase, AIG2-like	-
FPSE_05978	319.083877866978	334.937737388133	320.682367608667	2292.46210007129	2114.40135013775	2473.43494291043	324.901327621259	2293.43279770649	-2.81950485288026	5.78275716953869e-166	7.28569575790179e-164	-	Contig1265	85158	87507	+	2037	protein_coding	- && sp|P15245|PHHY_CUTCT Phenol hydroxylase OS=Cutaneotrichosporon cutaneum OX=5554 PE=1 SV=3 && - && PF01494:FAD binding domain|PF07976:Phenol hydroxylase, C-terminal dimerisation domain	FAD_binding_3
FPSE_03516	352.283356488976	325.340667548931	341.999403605775	2702.62214698927	3052.33070564772	2481.91286902152	339.874475881227	2745.6219072195	-3.01396865321687	1.11818664426623e-165	1.39485480506042e-163	-	Contig1215	66472	67653	+	1116	protein_coding	- && - && - && -	-
FPSE_04522	29.510647663998	47.0256422120874	32.438967821686	2676.01717097296	1743.89895321011	2783.9389867291	36.3250858992571	2401.28503697072	-6.04945336371763	1.15400661248918e-165	1.42542444223051e-163	-	Contig1230	102930	104272	-	1197	protein_coding	- && sp|A0A067Z9B6|FMAD_ASPFU O-methyltransferase af390-400 OS=Neosartorya fumigata (strain ATCC MYA-4609 / Af293 / CBS 101355 / FGSC A1100) OX=330879 GN=af390-400 PE=1 SV=1 && - && PF00891:O-methyltransferase domain	-
FPSE_07041	610.501523548958	385.802207535901	512.535691582639	6850.78132419756	6742.128549023	7362.01908671756	502.946474222499	6984.97631997938	-3.79521502091398	1.02574345956806e-164	1.2546933832134e-162	-	Contig1362	60016	61539	+	1314	protein_coding	- && - && - && PF04082:Fungal specific transcription factor domain	Fungal_trans
FPSE_08317	4064.16950797622	4108.50559816216	3725.84716123365	351.407391548645	227.376813456964	246.919597985489	3966.17408912401	275.234600997033	3.85129905310242	9.93924343800479e-164	1.20408200072522e-161	-	Contig1568	50032	51266	-	1143	protein_coding	- && sp|Q9P3R1|ERG6_NEUCR Sterol 24-C-methyltransferase erg-4 OS=Neurospora crassa (strain ATCC 24698 / 74-OR23-1A / CBS 708.71 / DSM 1257 / FGSC 987) OX=367110 GN=erg-4 PE=3 SV=1 && - && PF08498:Sterol methyltransferase C-terminal|PF08241:Methyltransferase domain	Methyltransf_11
FPSE_03951	186.285963378987	187.142861864429	175.170426237104	1935.51200518591	2531.59719982887	2086.62956409197	182.866417160174	2184.57958970225	-3.57888814453119	8.04722065151492e-163	9.6558983798511e-161	-	Contig1220	81516	82539	-	969	protein_coding	- && - && - && -	-
FPSE_02116	87.6097352524939	79.6556796653725	75.0730398159019	1037.59406463575	1129.77854186429	1175.25250714982	80.7794849112561	1114.20837121662	-3.78582167697133	1.5947707478105e-162	1.89552043883627e-160	-	Contig1195	174385	175368	-	984	protein_coding	- && sp|Q9FFG1|SDN2_ARATH Small RNA degrading nuclease 2 OS=Arabidopsis thaliana OX=3702 GN=SDN2 PE=2 SV=1 && - && PF00929:Exonuclease	Exonuc_X-T
FPSE_02227	450.959584615469	536.476204011364	397.609062728666	6847.45570219553	6181.8071158612	8783.13145108898	461.6816171185	7270.79808971524	-3.97747075136918	1.81104407789039e-162	2.13246208760196e-160	-	Contig1195	431216	432405	-	1071	protein_coding	- && - && - && -	-
FPSE_10967	2297.21947909434	1650.69601234266	2501.50783287802	21.0622726795718	15.226125901136	27.5532598610417	2149.80777477167	21.2805528139165	6.66282619632881	4.08258780561254e-162	4.76264108915856e-160	-	Contig1664	13497	15018	-	1125	protein_coding	- && - && - && -	-
FPSE_02361	15.6775315714989	12.476190790962	13.9024147807226	1295.88404012734	1520.58243999344	1655.31507319027	14.0187123810611	1490.59385110369	-6.73076875023086	3.39042827117475e-161	3.91889961362666e-159	-	Contig1197	136112	137462	-	1173	protein_coding	- && sp|P29138|CUDP_METAN Cuticle-degrading protease OS=Metarhizium anisopliae OX=5530 GN=PR1 PE=1 SV=1 && - && PF00082:Subtilase family	Peptidase_S8
FPSE_09510	142.94219962249	149.714289491543	136.243664851081	1199.44100206825	1264.78352485436	1257.91228673294	142.966717988372	1240.71227121852	-3.11797592131612	1.42053481902044e-160	1.62702892589441e-158	-	Contig1593	161865	163334	-	1470	protein_coding	- && - && - && PF11051:Mannosyltransferase putative	-
FPSE_06666	8951.87052732588	9034.6815466243	9628.81247712845	758.241816464585	667.919389529831	468.405417637709	9205.12151702621	631.522207877375	3.86588295244148	2.4231651816438e-160	2.75040163275047e-158	-	Contig1357	186	2104	-	1722	protein_coding	- && sp|P51687|SUOX_HUMAN Sulfite oxidase, mitochondrial OS=Homo sapiens OX=9606 GN=SUOX PE=1 SV=2 && - && PF00174:Oxidoreductase molybdopterin binding domain|PF03404:Mo-co oxidoreductase dimerisation domain	-
FPSE_00540	299.717515337479	345.494514211254	338.292092997583	8600.05849726937	5562.611329215	5697.16634665231	327.834707515439	6619.94539104556	-4.33584622582103	2.11659422545819e-159	2.38097952201319e-157	-	Contig0340	66431	68167	+	1686	protein_coding	- && sp|A0A1V6PBE7|CALL_PENDC Cytochrome P450 monooxygenase calL OS=Penicillium decumbens OX=69771 GN=calL PE=1 SV=1 && - && PF00067:Cytochrome P450	p450
FPSE_11978	2739.87919405431	2714.05135052619	2497.80052226982	9852.70945137022	10239.0621309839	10162.9139256688	2650.57702228344	10084.895169341	-1.92787154745327	6.07283155233014e-159	6.77093847148738e-157	-	Contig2167	79448	81217	+	1668	protein_coding	- && sp|A0A3S9NM20|ASTB_TALWO Cytochrome P450 monooxygenase astB OS=Talaromyces wortmannii OX=28567 GN=astB PE=1 SV=1 && - && PF00067:Cytochrome P450	p450
FPSE_01708	184.441547899987	203.457880591072	198.341117538309	1914.44973250634	2223.01438156585	2533.84016645195	195.413515343123	2223.76809350805	-3.50881921714348	8.9501208815366e-158	9.89145377074383e-156	-	Contig1190	630720	632072	+	1353	protein_coding	- && sp|G3XD94|UGND_PSEAE UDP-N-acetyl-D-glucosamine 6-dehydrogenase OS=Pseudomonas aeruginosa (strain ATCC 15692 / DSM 22644 / CIP 104116 / JCM 14847 / LMG 12228 / 1C / PRS 101 / PAO1) OX=208964 GN=wbpA PE=1 SV=1 && - && PF00984:UDP-glucose/GDP-mannose dehydrogenase family, central domain|PF03721:UDP-glucose/GDP-mannose dehydrogenase family, NAD binding domain	-
FPSE_07617	2059.28988230336	1830.16121833573	2058.48421519899	8.86832533876707	18.2713510813632	5.29870381943109	1982.64510527936	10.8127934131871	7.50175165041305	1.2269096626291e-157	1.34415955125774e-155	-	Contig1402	8589	9717	+	1074	protein_coding	- && - && - && -	-
FPSE_07908	53.4880488909963	39.3479863407262	25.9511742573488	1416.71497286804	1505.35631409231	1882.09959666192	39.5957364963571	1601.39029454076	-5.33733363057222	3.03571902093837e-155	3.29715723662091e-153	-	Contig1561	42578	43681	-	1044	protein_coding	- && - && - && -	-
FPSE_08043	104.209474563493	116.124545054338	120.487594766262	2098.46748328576	2948.79304952	2014.5671921477	113.607204794698	2353.94257498449	-4.37336166288276	1.76072411623162e-152	1.89601394362412e-150	-	Contig1564	60837	61739	+	903	protein_coding	- && - && - && PF05433:Glycine zipper 2TM domain	-
FPSE_03956	130.031291269491	115.164838070418	103.804697029395	1239.3484660927	1163.27601884679	1304.54088034394	116.333608789768	1235.72178842781	-3.40865710537473	5.41465032920086e-152	5.78128639810184e-150	-	Contig1220	91423	93291	-	1869	protein_coding	- && - && - && -	-
FPSE_02875	962.784880037933	915.560462659824	1045.46159151034	4609.31209482419	5013.45572171403	4590.7969891551	974.602311402698	4737.85493523111	-2.28126338014764	3.02317567402142e-151	3.20075548882319e-149	-	Contig1203	172580	174861	-	1332	protein_coding	- && - && - && PF12171:Zinc-finger double-stranded RNA-binding	-
FPSE_06928	146.63103058049	101.728940295536	138.097320155178	1836.85188579213	2420.95401828062	2379.11801492456	128.819097010401	2212.3079729991	-4.10100118429981	1.10583129277022e-149	1.161030704801e-147	-	Contig1360	134346	135290	+	945	protein_coding	- && - && - && PF00722:Glycosyl hydrolases family 16	-
FPSE_11961	62.7101262859957	71.0183168100911	64.877935643372	1431.12600154354	1094.25091476164	1440.18769812137	66.2021262464863	1321.85487147552	-4.31993633548718	3.14560997053235e-149	3.27533388584604e-147	PKS7	Contig2167	29686	37101	+	7044	protein_coding	- && sp|W7MT31|FUB1_GIBM7 Reducing polyketide synthase FUB1 OS=Gibberella moniliformis (strain M3125 / FGSC 7600) OX=334819 GN=FUB1 PE=1 SV=1 && - && PF00698:Acyl transferase domain|PF02801:Beta-ketoacyl synthase, C-terminal domain|PF00109:Beta-ketoacyl synthase, N-terminal domain|PF16197:Ketoacyl-synthetase C-terminal extension|PF08659:KR domain|PF14765:Polyketide synthase dehydratase	ketoacyl-synt
FPSE_07156	1521.64277017489	1361.82421018269	1456.04624136768	159.629856097807	154.291409131511	123.989669374688	1446.50440724176	145.970311534669	3.30932087837229	4.28036375692613e-149	4.42035270274691e-147	-	Contig1364	16567	17969	+	1251	protein_coding	- && - && - && PF00172:Fungal Zn(2)-Cys(6) binuclear cluster domain	Zn_clus
FPSE_09515	17.5219470504988	14.3956047588023	7.41462121638537	1078.61006932755	1104.40166536239	1111.66806131664	13.1107243418955	1098.22659866886	-6.38907394337021	7.13470835276505e-147	7.30814557207211e-145	-	Contig1593	172863	173585	-	723	protein_coding	- && - && - && -	-
FPSE_09451	8878.09390816589	8994.37385329965	9847.54380301182	1970.98530654098	2197.63750506396	1943.56456096733	9240.00385482579	2037.39579085742	2.18095190021257	5.3223627758343e-145	5.40777811393035e-143	-	Contig1592	254909	255434	-	471	protein_coding	- && - && - && PF01284:Membrane-associating domain	-
FPSE_01718	2161.65494138785	2242.83522142139	2418.09334419368	359.167176220066	411.105399330671	381.506674999039	2274.19450233431	383.926416849925	2.56552493615535	3.36220558486928e-144	3.38883425310145e-142	-	Contig1190	653087	654731	-	1548	protein_coding	- && sp|Q9I3H5|BVMO_PSEAE Baeyer-Villiger monooxygenase OS=Pseudomonas aeruginosa (strain ATCC 15692 / DSM 22644 / CIP 104116 / JCM 14847 / LMG 12228 / 1C / PRS 101 / PAO1) OX=208964 GN=PA1538 PE=1 SV=1 && - && PF00743:Flavin-binding monooxygenase-like	FMO-like
FPSE_08582	524.736203775464	471.216129104794	623.75500982842	4659.19642485475	5410.35007020364	6097.7483554013	539.902447569559	5389.09828348657	-3.31904900834211	3.47220410481041e-143	3.47192853305606e-141	-	Contig1575	16267	17393	+	1020	protein_coding	- && - && - && PF12505:Protein of unknown function (DUF3712)	-
FPSE_03845	4105.66885625372	3368.57151355973	4226.33409333966	446.741888940391	377.607922348172	329.579377568614	3900.1914877177	384.643062952392	3.34279143477531	1.81143306189656e-142	1.79702717691612e-140	-	Contig1218	283890	285208	-	1038	protein_coding	- && - && - && -	-
FPSE_08468	1484.7544605949	1555.68502093456	1633.07032290888	190.668994783492	138.050208170299	158.961114582933	1557.83660147945	162.560105845575	3.26351364197034	3.23128367291408e-142	3.18054242148785e-140	-	Contig1573	65835	67130	-	1143	protein_coding	- && - && - && -	-
FPSE_06872	2563.73751580982	2776.432304481	2472.77617566452	443.416266938354	412.120474390747	483.241788332116	2604.31533198511	446.259509887072	2.54529367739487	1.17891522976116e-141	1.1514072077334e-139	-	Contig1359	95264	96634	-	1161	protein_coding	- && - && - && -	-
FPSE_11664	2198.54325096785	2149.74364398114	2125.21580614646	156.30423409577	214.180837675979	131.407854721891	2157.83423369848	167.297642164547	3.68660286536676	2.07116265985756e-141	2.00727525781118e-139	-	Contig2161	189124	191806	-	2577	protein_coding	- && sp|I1S4T3|ABAA_GIBZE Conidiophore development regulator abaA OS=Gibberella zeae (strain ATCC MYA-4620 / CBS 123657 / FGSC 9075 / NRRL 31084 / PH-1) OX=229533 GN=abaA PE=2 SV=3 && - && PF01285:TEA/ATTS domain	TEA
FPSE_09561	1537.32030174639	1551.84619299888	1533.89976413972	139.676124085581	147.185883710981	94.3169279858735	1541.022086295	127.059645260812	3.5997973632731	4.37104432034351e-141	4.20387690015327e-139	-	Contig1593	293910	295636	+	1674	protein_coding	- && - && - && -	-
FPSE_07069	127.264668050991	156.432238378985	135.316837199033	1982.07071321444	1498.25078867178	1890.57752277301	139.671247876336	1790.29967488641	-3.68063443047855	4.57808019722021e-141	4.36963881854375e-139	-	Contig1362	119633	121089	-	1038	protein_coding	- && sp|S0EG57|ME178_GIBF5 Methyltransferase FFUJ_09178 OS=Gibberella fujikuroi (strain CBS 195.34 / IMI 58289 / NRRL A-6831) OX=1279085 GN=FFUJ_09178 PE=2 SV=1 && - && PF13489:Methyltransferase domain	-
FPSE_05053	7276.2190646545	6485.69979733238	7762.18158590344	972.190165262341	1097.29613994186	840.374425761772	7174.70014929677	969.953576988659	2.88666508411848	6.02021229321178e-141	5.70290636708084e-139	-	Contig1244	27471	28709	+	1239	protein_coding	- && - && - && -	-
FPSE_05704	3.68883095799975	3.8388279356806	6.4877935643372	4210.23745457967	3585.24511218748	4103.31623776744	4.67181748600585	3966.2662681782	-9.7270927354385	3.50315676080531e-140	3.29375164398403e-138	-	Contig1258	45452	48185	-	2367	protein_coding	- && sp|Q9TTK6|AOC3_BOVIN Membrane primary amine oxidase OS=Bos taurus OX=9913 GN=AOC3 PE=2 SV=3 && - && PF09248:Domain of unknown function (DUF1965)|PF01179:Copper amine oxidase, enzyme domain	-
FPSE_05245	275.740114110481	269.677662481562	345.706714213968	2754.72355835452	3653.25514121255	3201.47684770027	297.041496935337	3203.15184908911	-3.43062632236905	9.37195946310904e-140	8.74646794634895e-138	-	Contig1247	142724	143725	-	942	protein_coding	- && sp|Q8J1X7|FUSC3_FUSCU Allergen Fus c 3 OS=Fusarium culmorum OX=5516 PE=1 SV=1 && - && PF00010:Helix-loop-helix DNA-binding domain	HLH
FPSE_11333	51.6436334119964	76.776558713612	64.877935643372	1057.54779664797	1205.90917136997	1355.40843701047	64.4327092563268	1206.28846834281	-4.22878773786358	1.2034883011631e-139	1.11490802252602e-137	-	Contig2156	42980	45510	-	1875	protein_coding	- && - && - && PF13649:Methyltransferase domain	-
FPSE_01706	5.53324643699962	2.87912095176045	8.34144886843355	2730.33566367291	3602.50138820877	3921.04082637901	5.58460541906454	3417.95929275356	-9.25019543916265	8.83127605479512e-139	8.12155087696086e-137	-	Contig1190	622157	624265	-	2007	protein_coding	- && sp|Q4P9K9|CHS8_USTMA Chitin synthase 8 OS=Ustilago maydis (strain 521 / FGSC 9021) OX=237631 GN=CHS8 PE=3 SV=1 && - && PF03142:Chitin synthase	-
FPSE_05985	29.510647663998	53.7435910995284	34.2926231257823	1114.08337068261	1365.27595580186	1548.28125603777	39.1822872964362	1342.54686084075	-5.10273044261593	7.91155832670137e-138	7.22302343174714e-136	-	Contig1265	102121	103502	-	1125	protein_coding	- && - && - && -	-
FPSE_02100	47.0325947144968	59.5018330030493	40.7804166901196	1639.53164700456	1997.66771822904	2885.67410006217	49.1049481358885	2174.29115509859	-5.47019139864038	3.65978542161416e-137	3.31724003790768e-135	-	Contig1195	135538	136056	+	519	protein_coding	- && - && - && PF12296:Hydrophobic surface binding protein A	-
FPSE_08097	1671.96263171338	1590.23447235569	1784.14323019273	283.786410840546	253.768765018933	260.69622791601	1682.11344475393	266.083801258496	2.66136089680202	1.27826686455087e-136	1.15034887331975e-134	-	Contig1565	72200	73219	+	918	protein_coding	- && sp|Q5ZID0|NMRL1_CHICK NmrA-like family domain-containing protein 1 OS=Gallus gallus OX=9031 GN=NMRAL1 PE=2 SV=1 && - && PF05368:NmrA-like family	NmrA
FPSE_12408	8.29986965549943	9.59706983920151	5.56096591228903	1546.41423094751	1756.07985393101	1996.55159916164	7.81930180232999	1766.34856134672	-7.82298503853132	1.78478351049706e-136	1.59478634388315e-134	-	Contig2190	24133	27398	+	2418	protein_coding	- && - && - && -	-
FPSE_10271	1762.33899018438	1436.68135492847	1609.89963160767	9138.80926159947	11121.1623581897	10923.8077941391	1602.97332557351	10394.5931379761	-2.69692883335833	4.86808697723043e-136	4.31922731169903e-134	-	Contig1618	72412	73016	+	534	protein_coding	- && - && - && PF07110:EthD domain	-
FPSE_11909	71.0099959414951	47.9853491960075	53.756003818794	1465.49076223126	1394.71313254405	2048.47889659206	57.5837829854322	1636.22759712246	-4.82699225706315	8.67301894438179e-136	7.64135424337526e-134	-	Contig2164	32677	33915	-	1185	protein_coding	- && sp|F1DBB3|MPAG_PENBR O-methyltransferase mpaG OS=Penicillium brevicompactum OX=5074 GN=mpaG PE=1 SV=1 && - && PF00891:O-methyltransferase domain	-
FPSE_07027	25.8218167059982	12.476190790962	15.7560700848189	941.151026576656	1211.99962173042	1233.53824916356	18.018025860593	1128.89629915688	-5.96486427552122	9.61736178900148e-136	8.41452369302983e-134	-	Contig1362	20984	22390	+	1005	protein_coding	- && sp|S0EG57|ME178_GIBF5 Methyltransferase FFUJ_09178 OS=Gibberella fujikuroi (strain CBS 195.34 / IMI 58289 / NRRL A-6831) OX=1279085 GN=FFUJ_09178 PE=2 SV=1 && - && PF13489:Methyltransferase domain	-
FPSE_09608	38.7327250589973	37.4285723728859	23.1706913012043	910.111887890971	865.859026244598	1063.97972694176	33.1106629110292	946.650213692444	-4.83860919670327	6.53416131235734e-135	5.67751023271656e-133	-	Contig1594	76154	78937	+	2538	protein_coding	- && - && - && -	-
novel.533	289.57323020298	303.267406918768	265.999536137825	1622.90353699437	1645.43667238276	1776.1255202733	286.280057753191	1681.48857655015	-2.55462240676328	3.76129115344271e-134	3.24578816727566e-132	-	Contig1571	12098	14160	+	1866	-	- && Q9P6J0.1 RecName: Full=Uncharacterized transporter C1683.12 && PF07690:Major Facilitator Superfamily	MFS_1
FPSE_04482	43.343763756497	25.9120885658441	64.877935643372	26406.5472368463	20417.2197583632	24859.3988392429	44.7112626552377	23894.3886114842	-9.06045600149196	4.50496647820448e-134	3.86109337815634e-132	-	Contig1229	43413	45197	+	1452	protein_coding	- && sp|Q8N0N3|BGBP_PENMO Beta-1,3-glucan-binding protein OS=Penaeus monodon OX=6687 PE=2 SV=1 && - && PF00722:Glycosyl hydrolases family 16	-
FPSE_05074	1313.22382104791	1267.77292575852	1563.55824900527	135.241961416198	132.974832869921	117.63122479137	1381.51833193723	128.616006359163	3.42539118193213	4.87957510084603e-134	4.15390315510535e-132	-	Contig1244	71333	72355	+	1023	protein_coding	- && sp|A0A075TMP0|PATD_PENEN Alcohol dehydrogenase patD OS=Penicillium expansum OX=27334 GN=patD PE=1 SV=1 && - && PF00107:Zinc-binding dehydrogenase|PF08240:Alcohol dehydrogenase GroES-like domain	ADH_N
FPSE_06436	132.797914487991	154.512824411144	165.902149716623	1203.87516473763	1372.38148122239	1307.72010263559	151.070962871919	1294.65891619854	-3.09982713069901	1.56341289880488e-133	1.32197577933172e-131	-	Contig1331	46311	47279	+	969	protein_coding	- && - && - && -	-
FPSE_10368	3201.90527154378	2994.28578983087	2798.09268153343	11833.6716239173	11673.3631908709	11049.9169450416	2998.09458096936	11518.9839199433	-1.94187637811813	5.87293197616727e-133	4.9328713311821e-131	-	Contig1624	10702	12390	-	1689	protein_coding	- && - && - && -	-
FPSE_02099	34.1216863614976	22.0732606301635	20.3902083450598	842.490907182872	1023.19566055634	1097.89143138612	25.5283851122403	987.859333041777	-5.27220374304073	8.85352423935485e-133	7.38712264182992e-131	-	Contig1195	126265	128961	-	2556	protein_coding	- && sp|P0CM57|CAS1_CRYNB Probable O-acetyltransferase CAS1 OS=Cryptococcus neoformans var. neoformans serotype D (strain B-3501A) OX=283643 GN=CAS1 PE=3 SV=1 && - && PF07779:10 TM Acyl Transferase domain found in Cas1p	-
FPSE_03807	70.0877882019952	102.688647279456	74.1462121638537	1382.35021218032	1573.36634311738	1947.80352402287	82.3075492151017	1634.50669310686	-4.31364098067022	2.43831350389508e-132	2.02107314707725e-130	-	Contig1218	159580	164507	-	4422	protein_coding	- && sp|Q4WT65|ABCB_ASPFU ABC multidrug transporter B OS=Neosartorya fumigata (strain ATCC MYA-4609 / Af293 / CBS 101355 / FGSC A1100) OX=330879 GN=abcB PE=2 SV=2 && - && PF00005:ABC transporter|PF00664:ABC transporter transmembrane region	ABC_membrane
FPSE_04850	6.45545417649955	6.71794888744105	4.63413826024086	1906.68994783492	2063.64759713396	2132.19841693907	5.93584710806049	2034.17865396932	-8.42279590128821	2.59377186716322e-131	2.13587789244375e-129	-	Contig1239	25045	28675	+	3303	protein_coding	- && - && - && PF12796:Ankyrin repeats (3 copies)	-
FPSE_05172	349.516733270476	302.307699934847	303.072642219752	1796.94442176768	1926.61246402374	2028.34382207822	318.299025141692	1917.30023595655	-2.59040000686159	4.7552745749028e-131	3.89037041358444e-129	-	Contig1245	169572	171508	+	1884	protein_coding	- && - && - && PF01764:Lipase (class 3)	Lipase_3
FPSE_02477	499.836594808965	512.48352941336	529.218589319506	2802.3908070504	2493.02434754599	2969.39362040919	513.846237847277	2754.93625833519	-2.42247690031228	1.60514754008325e-130	1.30472605532315e-128	-	Contig1198	227347	228078	+	732	protein_coding	- && - && - && -	-
FPSE_08466	421.448936951471	304.227113902688	347.560369518064	3188.16295928676	2784.35088978773	2806.19354277071	357.745473457408	2926.23579728173	-3.03131779056733	4.51489670715797e-129	3.64635792394123e-127	-	Contig1573	60017	60832	-	660	protein_coding	- && - && - && -	-
FPSE_11908	57.1768798489961	63.3406609387299	36.1462784298787	1139.57980603157	1025.22581067649	1327.85517714943	52.2212730725349	1164.22026461916	-4.48027147202044	1.02822390600612e-128	8.25133311577777e-127	-	Contig2164	31343	32206	-	864	protein_coding	- && - && - && PF00561:alpha/beta hydrolase fold	Abhydrolase_1
FPSE_03914	11.9887006134992	15.3553117427224	13.9024147807226	945.585189246039	967.366532252171	1238.83695298299	13.7488090456481	1050.59622482707	-6.25767078677076	4.46336754532508e-128	3.55911187997157e-126	-	Contig1219	222861	224153	+	1293	protein_coding	- && - && - && PF10544:T5orf172 domain	-
FPSE_10014	354.127771967976	312.864476757969	367.023750211076	1923.31805784511	2233.16513216661	2174.58804749452	344.671999645674	2110.35707916875	-2.61394851816505	5.74050577127215e-127	4.54871900706024e-125	-	Contig1608	43821	45143	+	1323	protein_coding	- && sp|Q6P8K8|CBPA4_MOUSE Carboxypeptidase A4 OS=Mus musculus OX=10090 GN=Cpa4 PE=2 SV=2 && - && PF00246:Zinc carboxypeptidase	-
FPSE_06567	885.319429919939	878.131890286938	937.022756220702	97.5515787264378	96.4321307071944	96.4364095136459	900.158025475859	96.8067063157594	3.2171970077697	2.7168796623492e-126	2.1393729291211e-124	-	Contig1355	165224	166285	-	1002	protein_coding	- && - && - && PF00092:von Willebrand factor type A domain	VWA
FPSE_03661	1902.51456658837	1744.74729676683	1842.53337227177	13253.7122187874	19086.456354604	19429.2871650899	1829.93174520899	17256.4852461604	-3.23727788953143	5.36230885337274e-126	4.19625647476045e-124	-	Contig1216	228038	228515	-	420	protein_coding	- && sp|O60022|AL15_ASPFU Allergen Asp f 15 OS=Neosartorya fumigata (strain ATCC MYA-4609 / Af293 / CBS 101355 / FGSC A1100) OX=330879 GN=AFUA_2G12630 PE=1 SV=1 && - && PF07249:Cerato-platanin	-
FPSE_04470	18.4441547899987	29.7509165015247	32.438967821686	799.257821156383	709.537466992936	763.013349998078	26.8780130377365	757.269546049132	-4.81795586249785	7.71540795456598e-126	6.00039659380104e-124	-	Contig1229	13840	15356	+	987	protein_coding	- && sp|S0EG57|ME178_GIBF5 Methyltransferase FFUJ_09178 OS=Gibberella fujikuroi (strain CBS 195.34 / IMI 58289 / NRRL A-6831) OX=1279085 GN=FFUJ_09178 PE=2 SV=1 && - && PF13489:Methyltransferase domain	-
FPSE_02499	2142.28857885835	2286.0220356978	2086.28904476043	239.444784146711	159.36678443189	151.542929235729	2171.5332197722	183.451499271443	3.56807171080503	2.31625243560645e-124	1.79033524148501e-122	-	Contig1198	311623	313059	-	1191	protein_coding	- && - && - && -	-
FPSE_03741	162.308562151989	166.989015202106	147.365596675659	1206.09224607232	1486.06988795087	1463.50199492687	158.887724676585	1385.22137631669	-3.12468277493798	5.82741213550048e-124	4.47680277409577e-122	-	Contig1217	80323	81355	+	876	protein_coding	- && - && - && -	-
FPSE_00270	36.8883095799975	25.9120885658441	40.7804166901196	1258.19365743758	2255.49678348827	1582.19296048212	34.5269382786537	1698.62780046933	-5.61860170604728	8.27778149306807e-124	6.32071327461604e-122	-	Contig0335	171078	171802	-	666	protein_coding	- && sp|D4ALG0|LYSM1_ARTBC LysM domain-containing protein ARB_05157 OS=Arthroderma benhamiae (strain ATCC MYA-4681 / CBS 112371) OX=663331 GN=ARB_05157 PE=1 SV=1 && - && -	-
FPSE_01712	143.86440736199	190.98168980011	176.097253889153	1353.52815482932	1600.77336973943	1550.40073756554	170.314450350418	1501.56742071143	-3.1413156390306	9.23624030583105e-124	7.01008383211839e-122	-	Contig1190	638029	639651	-	1470	protein_coding	- && sp|P37302|APE3_YEAST Aminopeptidase Y OS=Saccharomyces cerevisiae (strain ATCC 204508 / S288c) OX=559292 GN=APE3 PE=1 SV=1 && - && PF04389:Peptidase family M28|PF02225:PA domain	-
FPSE_02262	2488.11648117083	2484.68138136927	2202.14250126646	390.206314905751	464.904377514685	424.956046318374	2391.64678793552	426.688912912937	2.48569987873669	5.69479795538244e-123	4.29633290059062e-121	-	Contig1195	514737	516420	+	1584	protein_coding	- && sp|P18631|RAG1_KLULA Low-affinity glucose transporter OS=Kluyveromyces lactis (strain ATCC 8585 / CBS 2359 / DSM 70799 / NBRC 1267 / NRRL Y-1140 / WM37) OX=284590 GN=RAG1 PE=1 SV=1 && - && PF00083:Sugar (and other) transporter	Sugar_tr
FPSE_05060	867.79748286944	694.827856358189	884.193580053956	4937.44013235857	5590.01835583705	4804.86462346012	815.606306427195	5110.77437055191	-2.64734494745447	7.69652887082196e-122	5.77193852639797e-120	-	Contig1244	41782	43416	-	1533	protein_coding	- && sp|C8V0D4|CICH_EMENI Cytochrome P450 monooxygenase cicH OS=Emericella nidulans (strain FGSC A4 / ATCC 38163 / CBS 112.46 / NRRL 194 / M139) OX=227321 GN=cicH PE=1 SV=1 && - && PF00067:Cytochrome P450	p450
FPSE_11519	3651.94264841975	4383.94150254725	3862.09082608473	18524.8230920171	17264.396621768	19987.770547658	3965.99165901724	18592.3300871477	-2.22901199165618	5.27051665827829e-121	3.92918576199102e-119	-	Contig2157	21927	23294	+	1317	protein_coding	- && sp|Q4WGL5|SUN1_ASPFU Secreted beta-glucosidase sun1 OS=Neosartorya fumigata (strain ATCC MYA-4609 / Af293 / CBS 101355 / FGSC A1100) OX=330879 GN=sun1 PE=1 SV=1 && - && PF03856:Beta-glucosidase (SUN family)	-
FPSE_01445	996.906566399431	872.373648383417	944.437377437087	4254.5790812735	4169.9283467911	3790.69271242101	937.905864073312	4071.73338016187	-2.11789427876206	1.41453308332403e-120	1.04833543039997e-118	-	Contig1163	66159	67423	+	1065	protein_coding	- && sp|S0EG57|ME178_GIBF5 Methyltransferase FFUJ_09178 OS=Gibberella fujikuroi (strain CBS 195.34 / IMI 58289 / NRRL A-6831) OX=1279085 GN=FFUJ_09178 PE=2 SV=1 && - && PF13489:Methyltransferase domain	-
FPSE_11481	31.3550631429978	24.9523815819239	22.2438636491561	871.312964533865	974.472057672701	1306.66036187171	26.183769458026	1050.81512802609	-5.32598631809237	4.19497598354877e-120	3.09078961501351e-118	NPS16	Contig2156	416191	421205	+	4950	protein_coding	- && sp|Q4WD47|FSQF_ASPFU Nonribosomal peptide synthetase-like enzyme fsqF OS=Neosartorya fumigata (strain ATCC MYA-4609 / Af293 / CBS 101355 / FGSC A1100) OX=330879 GN=fsqF PE=2 SV=1 && - && PF07993:Male sterility protein|PF00501:AMP-binding enzyme|PF00550:Phosphopantetheine attachment site|PF00266:Aminotransferase class-V	AMP-binding
FPSE_04288	8118.19473081794	7530.82070282142	8392.42438929619	1240.45700676004	927.778604909218	861.569241039496	8013.81327431185	1009.93495090292	2.98880406292636	1.93903573183429e-119	1.42034367356862e-117	-	Contig1224	55410	56879	-	1260	protein_coding	- && sp|B8N8Q9|AFVA_ASPFN NADPH dehydrogenase afvA OS=Aspergillus flavus (strain ATCC 200026 / FGSC A1120 / NRRL 3357 / JCM 12722 / SRRC 167) OX=332952 GN=afvA PE=2 SV=1 && - && PF00724:NADH:flavin oxidoreductase / NADH oxidase family	Oxidored_FMN
FPSE_07166	166.919600849488	119.963372990019	206.682566406742	2207.10446868566	2771.15491400674	2289.04004999423	164.52184674875	2422.43314422888	-3.87907895004309	1.95113915995115e-119	1.42094810845229e-117	-	Contig1364	55086	55782	-	588	protein_coding	- && - && - && -	-
FPSE_06397	8503.67756592891	8510.68153340389	8055.05912395066	27049.5008239069	30971.9702330307	30106.1753612436	8356.47274109449	29375.8821393937	-1.81369663292851	2.74785443685272e-119	1.98966770401767e-117	-	Contig1323	9025	10741	+	1350	protein_coding	- && sp|Q5I2J3|TBA_GIBZE Tubulin alpha chain OS=Gibberella zeae (strain ATCC MYA-4620 / CBS 123657 / FGSC 9075 / NRRL 31084 / PH-1) OX=229533 GN=TUB1 PE=3 SV=2 && - && PF00091:Tubulin/FtsZ family, GTPase domain|PF03953:Tubulin C-terminal domain	Tubulin
FPSE_00442	3628.88745493225	3879.13562900525	3850.0420666081	11955.6110973254	11437.8657769333	11212.0572819162	3786.02171684853	11535.1780520583	-1.6072950470057	6.79003295625481e-119	4.88843572662025e-117	-	Contig0338	94929	96831	+	1845	protein_coding	- && sp|B0Y9Q9|BTGE_ASPFC Probable beta-glucosidase btgE OS=Neosartorya fumigata (strain CEA10 / CBS 144.89 / FGSC A1163) OX=451804 GN=btgE PE=3 SV=2 && - && -	-
FPSE_05539	232.396350353984	207.296708526753	199.267945190357	2190.47635867547	1898.19036234162	1626.70207256535	212.987001357031	1905.12293119414	-3.16069236255598	1.42557798888281e-118	1.02050324329173e-116	-	Contig1252	100117	102271	+	2097	protein_coding	- && - && - && -	-
FPSE_05197	95.9096049079934	85.4139215688934	89.9022822486726	1745.95155106977	3304.0693205465	2304.93616145253	90.4086029085198	2451.65234435627	-4.76106395032444	1.12546163795491e-117	8.01112495852762e-116	-	Contig1247	23026	23598	-	573	protein_coding	- && sp|B0Y004|PHIA_ASPFC Cell wall protein phiA OS=Neosartorya fumigata (strain CEA10 / CBS 144.89 / FGSC A1163) OX=451804 GN=phiA PE=3 SV=1 && - && -	-
FPSE_04523	14.755323831999	23.9926745980038	10.1951041725299	1604.05834564949	975.487132732777	1496.35395860734	16.3143675341775	1358.6331456632	-6.38516768934409	1.75198442794186e-117	1.24007032627188e-115	-	Contig1230	105614	106864	+	1059	protein_coding	- && - && - && -	-
FPSE_12437	1834.27119386537	2017.30408020016	1690.53363733587	7144.54460104422	7457.75646637639	7667.22442671679	1847.3696371338	7423.17516471247	-2.00672783770342	3.21954870937491e-116	2.26609464745333e-114	-	Contig2197	12414	15380	+	2967	protein_coding	- && - && - && PF08241:Methyltransferase domain	Methyltransf_11
FPSE_07718	3603.98784596575	5005.83162812751	2961.21434829391	158.521315430461	200.984861894995	232.083227291082	3857.01127412905	197.196468205513	4.28882200998868	2.9220708354697e-115	2.04528724756016e-113	-	Contig1458	80923	83299	-	612	protein_coding	- && - && - && -	-
FPSE_05986	852.119951297941	1020.16852390712	819.315644410584	5921.82424496171	5568.70177957546	7165.96704539861	897.201373205215	6218.83102331193	-2.79334770354536	4.67412422589114e-115	3.25355199569074e-113	-	Contig1265	104914	106504	+	1473	protein_coding	- && sp|W7L9E5|FUM2_GIBM7 Cytochrome P450 monooxygenase FUM2 OS=Gibberella moniliformis (strain M3125 / FGSC 7600) OX=334819 GN=FUM2 PE=3 SV=1 && - && PF00067:Cytochrome P450	p450
FPSE_06048	569.002175271461	545.113566866646	593.16969731083	2365.62578411612	2618.89365499539	2732.01168929867	569.095146482979	2572.17704280339	-2.1762341035895	1.44232001764269e-114	9.98449994630782e-113	-	Contig1268	24057	28165	+	4062	protein_coding	- && sp|Q08234|YO075_YEAST Uncharacterized ABC transporter ATP-binding protein/permease YOL075C OS=Saccharomyces cerevisiae (strain ATCC 204508 / S288c) OX=559292 GN=YOL075C PE=1 SV=3 && - && PF01061:ABC-2 type transporter|PF19055:ABC-2 type transporter|PF00005:ABC transporter	ABC2_membrane
FPSE_04618	382.716211892474	351.252756114775	358.682301342642	1810.24690977583	2147.89882712025	1914.9515603424	364.217089783297	1957.69909907949	-2.42636173295758	1.49079698909899e-114	1.02636892162067e-112	-	Contig1233	97068	98573	+	1047	protein_coding	- && - && - && -	-
FPSE_06630	1040.25033015593	852.219801721094	871.217992925281	5422.98094465607	6192.97294152203	7117.21897025985	921.229374934101	6244.39095214598	-2.76083022871287	7.1048992588536e-114	4.86492531316829e-112	-	Contig1356	130187	132722	+	2334	protein_coding	- && sp|A4QUT2|KATG2_MAGO7 Catalase-peroxidase 2 OS=Magnaporthe oryzae (strain 70-15 / ATCC MYA-4617 / FGSC 8958) OX=242507 GN=KATG2 PE=1 SV=1 && - && PF00141:Peroxidase	-
FPSE_07346	370.727511278974	346.454221195174	354.97499073445	1698.28430237389	2003.75816858949	1877.86063360638	357.385574402866	1859.96770152326	-2.37983522074844	1.18827796142646e-113	8.09249407351998e-112	-	Contig1365	87962	89369	-	1356	protein_coding	- && sp|H1ZZA4|AUAG_STIAU Aurachin C monooxygenase/isomerase OS=Stigmatella aurantiaca OX=41 GN=auaG PE=1 SV=1 && - && PF01266:FAD dependent oxidoreductase|PF01494:FAD binding domain	FAD_binding_3
FPSE_06850	1205.32551552642	1150.68867372026	1316.0952659084	150.76153075904	138.050208170299	104.914335624736	1224.03648505169	131.242024851358	3.22236871075376	1.39605370168888e-113	9.45638741267646e-112	-	Contig1359	21233	22037	+	705	protein_coding	- && - && - && PF00106:short chain dehydrogenase	adh_short
FPSE_03781	46.1103869749968	49.9047631638478	62.0974526872275	751.59057246051	675.024914950361	776.789979928598	52.7042009420241	734.468489113156	-3.80008953288821	3.77115389846232e-113	2.540789730841e-111	-	Contig1218	97258	98150	+	783	protein_coding	- && sp|P29292|CUTI_DIDRA Cutinase OS=Didymella rabiei OX=5454 GN=CUT PE=2 SV=1 && - && PF01083:Cutinase	-
FPSE_02263	48.8770101934966	43.1868142764068	44.4877272983122	881.289830539978	1070.9041883799	756.65490541476	45.5171839227385	902.949641444878	-4.30987590816384	6.49242512256908e-113	4.3509608574068e-111	-	Contig1195	520288	521506	+	1170	protein_coding	- && sp|P20015|PRTT_PARAQ Proteinase T (Fragment) OS=Parengyodontium album OX=37998 GN=PROT PE=1 SV=1 && - && PF05922:Peptidase inhibitor I9|PF00082:Subtilase family	Peptidase_S8
FPSE_06802	125.420252571991	90.2124564884942	111.219318245781	1085.26131333162	1104.40166536239	956.945909789256	108.950675768755	1048.86962949442	-3.2656399535997	8.61737522666826e-113	5.74446087199965e-111	-	Contig1358	79293	80182	+	789	protein_coding	- && - && - && -	-
FPSE_04486	1766.02782114238	1964.52019608455	1780.43591958454	9106.66158224644	8022.1381997785	10116.2853320578	1836.99464560382	9081.69503802759	-2.30565875194075	2.98303407586711e-112	1.97806559588683e-110	-	Contig1230	2408	3375	+	822	protein_coding	- && sp|Q8J0P4|CRF1_ASPFU Probable glycosidase crf1 OS=Neosartorya fumigata (strain ATCC MYA-4609 / Af293 / CBS 101355 / FGSC A1100) OX=330879 GN=crf1 PE=1 SV=2 && - && PF00722:Glycosyl hydrolases family 16	-
FPSE_05339	385.482835110973	369.487188809258	407.804166901196	2523.03855887923	2213.87870602517	2906.8689153399	387.591396940476	2547.9287267481	-2.71644722073463	4.81296351430283e-112	3.17479200611002e-110	-	Contig1247	409211	410858	-	1503	protein_coding	- && sp|Q9US47|SSDH1_SCHPO Putative succinate-semialdehyde dehydrogenase C1002.12c [NADP(+)] OS=Schizosaccharomyces pombe (strain 972 / ATCC 24843) OX=284812 GN=SPAC1002.12c PE=3 SV=2 && - && PF00171:Aldehyde dehydrogenase family	Aldedh
FPSE_03751	121.731421613992	116.124545054338	133.463181894937	1190.57267672948	1118.61271620346	1482.57732867682	123.773049521089	1263.92090720325	-3.35167852551009	9.98731835137027e-112	6.55365749525594e-110	-	Contig1218	15699	17717	-	2019	protein_coding	- && - && - && PF00172:Fungal Zn(2)-Cys(6) binuclear cluster domain	Zn_clus
FPSE_03545	18.4441547899987	24.9523815819239	29.6584848655415	695.054998425869	862.813801064371	992.977095761387	24.3516737458214	850.281965083876	-5.12681384822053	2.14784222763404e-111	1.40210695471302e-109	-	Contig1215	158728	160264	+	1488	protein_coding	- && - && - && -	-
FPSE_04546	127.264668050991	142.036633620182	163.121666760478	1502.07260425367	1645.43667238276	2158.69193603623	144.140989477217	1768.73373755755	-3.61724712366743	4.16183453016003e-111	2.70283264151991e-109	-	Contig1231	76102	77096	+	885	protein_coding	- && sp|G0RH19|LXR3_HYPJQ L-xylulose reductase OS=Hypocrea jecorina (strain QM6a) OX=431241 GN=lxr3 PE=1 SV=1 && - && PF13561:Enoyl-(Acyl carrier protein) reductase	-
FPSE_00271	535.802696649463	517.282064332961	501.413759758061	2950.93525647474	3891.79778033035	3119.87680888103	518.166173580162	3320.86994856204	-2.68025381915276	1.65244906633993e-110	1.06765157881112e-108	-	Contig0335	172909	173736	-	828	protein_coding	- && - && - && -	-
FPSE_11000	111169.376373499	101155.995226136	110276.734523648	12652.8831770859	7448.62079083571	9329.95768525427	107534.035374427	9810.4872177253	3.45439559258139	1.7616146289032e-110	1.13237666885466e-108	-	Contig1665	55694	57742	-	1704	protein_coding	- && sp|A0A098DDI4|FUSA5_GIBZE Cytochrome P450 monooxygenase FGSG_08207 OS=Gibberella zeae (strain ATCC MYA-4620 / CBS 123657 / FGSC 9075 / NRRL 31084 / PH-1) OX=229533 GN=FGRAMPH1_01T09369 PE=3 SV=1 && - && PF00067:Cytochrome P450	p450
FPSE_08162	248.073881925483	214.974364398114	204.828911102646	1825.76647911867	1745.92910333026	2326.13097673025	222.625719142081	1965.94218639306	-3.14227656801143	2.48401512767202e-110	1.58863485246395e-108	-	Contig1565	221185	223209	+	1881	protein_coding	- && - && - && PF12796:Ankyrin repeats (3 copies)	-
FPSE_03685	455.570623312969	441.465212603269	493.999138541676	1887.84475649004	1894.13006210131	1869.38270749529	463.678324819304	1883.78584202888	-2.0222140819882	3.55909593282081e-110	2.26469947765704e-108	-	Contig1216	298463	299002	+	438	protein_coding	- && - && - && -	-
FPSE_07472	4.61103869749968	5.7582419035209	5.56096591228903	1661.70246035148	1397.75835772428	1567.35658978772	5.3100821711032	1542.27246928783	-8.18349038109569	9.93393793007561e-110	6.28933085331772e-108	-	Contig1368	34889	36294	+	1260	protein_coding	- && sp|D4B1Y1|A2462_ARTBC Probable FAD-dependent monooxygenase OS=Arthroderma benhamiae (strain ATCC MYA-4681 / CBS 112371) OX=663331 GN=ARB_02462 PE=3 SV=1 && - && PF01494:FAD binding domain	FAD_binding_3
FPSE_09863	180.752716941988	160.271066314665	157.560700848189	989.926815939875	1021.16551043618	1023.70957791409	166.194828034947	1011.60063476338	-2.6054104028751	1.16338198332261e-109	7.32872480394081e-108	-	Contig1600	212601	214571	-	1971	protein_coding	- && - && - && -	-
FPSE_05464	26.7440244454982	8.63736285528135	18.5365530409634	899.026481217512	865.859026244598	1216.58239694138	17.972646780581	993.822634801163	-5.78223053642025	4.47263914359144e-109	2.80352142139843e-107	-	Contig1250	127103	127636	-	534	protein_coding	- && - && - && -	-
FPSE_06014	2167.18818782485	1940.52752148654	2540.43459426404	15616.0123809015	22119.5006341102	17607.5927919695	2216.05010119181	18447.7019356604	-3.05734804874224	5.04664224037047e-109	3.14765572210037e-107	-	Contig1266	33999	34445	+	447	protein_coding	- && - && - && -	-
FPSE_00731	17.5219470504988	24.9523815819239	15.7560700848189	1015.42325128883	1446.48196060792	861.569241039496	19.4101329057472	1107.82481764541	-5.83835830221749	7.46593375799529e-109	4.6336600698021e-107	-	Contig0343	158135	158568	+	381	protein_coding	- && - && - && -	-
FPSE_05495	759.899177347948	773.523829039641	750.730398159019	33.2562200203765	39.5879273429535	14.8363706944071	761.384468182203	29.226839352579	4.70000604557926	7.80614353037083e-109	4.82105893819324e-107	-	Contig1251	61994	63712	-	1719	protein_coding	- && sp|Q9FKV0|BBE24_ARATH Berberine bridge enzyme-like 24 OS=Arabidopsis thaliana OX=3702 GN=At5g44380 PE=2 SV=1 && - && PF01565:FAD binding domain	FAD_binding_4
FPSE_10137	521.047372817464	420.351658957026	481.023551413001	2323.50123875697	2464.60224586387	2251.94912325821	474.140861062497	2346.68420262635	-2.30682165057536	9.40673159149001e-109	5.78123957664305e-107	-	Contig1611	140332	141423	-	1092	protein_coding	- && - && - && PF13816:Haem-containing dehydratase	-
FPSE_07626	1861.93742605037	2198.68870016106	1298.48554051949	19931.561198879	18902.7277687303	23067.3772075113	1786.37055557697	20633.8887250402	-3.53001699041133	1.46580699437264e-108	8.96490403985479e-107	NPS11	Contig1402	35249	38490	+	2985	protein_coding	- && sp|A8NVB7|N6235_COPC7 Adenylate-forming reductase 06235 OS=Coprinopsis cinerea (strain Okayama-7 / 130 / ATCC MYA-4618 / FGSC 9003) OX=240176 GN=CC1G_06235 PE=2 SV=3 && - && PF00501:AMP-binding enzyme	AMP-binding
FPSE_11907	38.7327250589973	39.3479863407262	33.3657954737342	626.325477050425	674.009839890285	795.86531367855	37.1488356244859	698.733543539753	-4.23410050186213	2.52990581249165e-108	1.53982045080108e-106	-	Contig2164	28018	29751	-	1734	protein_coding	- && sp|Q9UAG7|FHBA_DICDI Flavohemoprotein A OS=Dictyostelium discoideum OX=44689 GN=fhbA PE=2 SV=1 && - && PF00111:2Fe-2S iron-sulfur cluster binding domain|PF03473:MOSC domain	MOSC
FPSE_08548	59.0212953279959	53.7435910995284	54.6828314708421	1012.09762928679	1618.02964576071	1100.0109129139	55.8159059661222	1243.37939598713	-4.47750708022741	3.11564623102891e-107	1.88721283003525e-105	-	Contig1574	222277	222615	-	270	protein_coding	- && - && - && -	-
FPSE_11946	1268.95784955191	1455.87549460687	1190.04670522985	5356.46850461531	5430.65157140516	5768.16897783269	1304.96001646288	5518.42968461772	-2.08047746291305	5.18195656957971e-107	3.1238024315854e-105	-	Contig2165	25914	27893	-	1728	protein_coding	- && sp|P18172|DHGL_DROPS Glucose dehydrogenase [FAD, quinone] OS=Drosophila pseudoobscura pseudoobscura OX=46245 GN=Gld PE=3 SV=4 && - && PF00732:GMC oxidoreductase|PF05199:GMC oxidoreductase	-
FPSE_08789	11546.0408985392	10710.3299405489	11126.5659628383	30004.870243051	31181.0756954063	32127.1009979746	11127.6456006421	31104.3489788107	-1.48295828969203	5.50303272307393e-107	3.30155758466707e-105	-	Contig1578	59406	60542	+	1137	protein_coding	- && - && - && PF11790:Glycosyl hydrolase catalytic core	-
FPSE_08980	447.270753657469	324.380960565011	445.804100635171	2687.10257764642	3107.14475889181	2977.87154652027	405.81860495255	2924.03962768617	-2.84851727397443	5.77366954441961e-107	3.44751007536221e-105	-	Contig1584	62803	63066	-	264	protein_coding	- && - && - && -	-
FPSE_07841	6.45545417649955	10.5567768231217	6.4877935643372	877.96420853794	1085.11523922096	1186.90965555257	7.83334152131947	1049.99636777049	-7.07237268682336	2.22092285603315e-106	1.31987769165857e-104	-	Contig1559	114770	115650	+	828	protein_coding	- && sp|C9S5C6|MEP1_VERA1 Extracellular metalloprotease VDBG_01143 OS=Verticillium alfalfae (strain VaMs.102 / ATCC MYA-4576 / FGSC 10136) OX=526221 GN=VDBG_01143 PE=3 SV=1 && - && PF05572:Pregnancy-associated plasma protein-A	-
FPSE_03901	6342.02262454106	6857.10640010948	6829.79296794298	1708.26116838001	1965.18531630661	1722.07874131511	6676.30733086451	1798.50840866724	1.8919196031349	3.93078583122267e-106	2.325069046365e-104	-	Contig1219	180090	181991	-	1791	protein_coding	- && sp|P25340|ERG4_YEAST Delta(24(24(1)))-sterol reductase OS=Saccharomyces cerevisiae (strain ATCC 204508 / S288c) OX=559292 GN=ERG4 PE=1 SV=2 && - && PF01222:Ergosterol biosynthesis ERG4/ERG24 family	-
FPSE_10558	155.853107975489	181.384619960908	148.292424327707	999.903681945988	1021.16551043618	1014.17191103911	161.843384088035	1011.74703447376	-2.64518333564072	5.72241815534417e-106	3.3690068382795e-104	-	Contig1631	110755	113773	-	2130	protein_coding	- && sp|Q96JX3|SRAC1_HUMAN Protein SERAC1 OS=Homo sapiens OX=9606 GN=SERAC1 PE=2 SV=1 && - && -	-
FPSE_00221	1351.03433836741	1228.42493941779	1445.85113719515	172.932344105958	123.839157329239	116.571484027484	1341.77013832678	137.780995154227	3.28673296570631	1.80817064273881e-105	1.05958799664494e-103	-	Contig0335	31124	32806	+	1578	protein_coding	- && sp|P19807|HNM1_YEAST Choline transport protein OS=Saccharomyces cerevisiae (strain ATCC 204508 / S288c) OX=559292 GN=HNM1 PE=1 SV=1 && - && PF13520:Amino acid permease	-
FPSE_09071	78.3876578574946	86.3736285528136	87.1217992925281	845.81652918491	1170.38154426732	998.275799580818	83.9610285676121	1004.82462434435	-3.58186886712065	6.30203114477492e-105	3.67589307375089e-103	-	Contig1586	103524	105658	-	1926	protein_coding	- && - && - && -	-
FPSE_00216	615.112562246458	643.003679226501	697.901221992273	3516.29099682114	3331.47634716855	4283.4721676281	652.005821155077	3710.41317053926	-2.50858060864192	4.49357362562548e-104	2.60896470549564e-102	-	Contig0335	20953	22566	-	1614	protein_coding	- && sp|D4AYS6|A1345_ARTBC Probable extracellular serine carboxypeptidase OS=Arthroderma benhamiae (strain ATCC MYA-4681 / CBS 112371) OX=663331 GN=ARB_01345 PE=1 SV=1 && - && PF05577:Serine carboxypeptidase S28	Peptidase_S28
FPSE_08552	1261.58018763591	1177.56046927002	1134.43704610696	3787.88346032089	3906.00883117141	3871.23301047636	1191.19256767097	3855.04176732289	-1.69432689268168	5.0318652835795e-104	2.90809498659716e-102	-	Contig1574	233952	235337	+	1269	protein_coding	- && - && - && -	-
FPSE_03337	4761.35855903817	4493.34809871414	4712.91861066495	14515.231498227	15862.5779638034	16927.2392215546	4655.87508947242	15768.349561195	-1.75990756881637	7.1878488346716e-104	4.13514645972728e-102	TUB	Contig1210	53576	55205	-	1341	protein_coding	- && sp|Q4HZS8|TBB_GIBZE Tubulin beta chain OS=Gibberella zeae (strain ATCC MYA-4620 / CBS 123657 / FGSC 9075 / NRRL 31084 / PH-1) OX=229533 GN=TUB2 PE=3 SV=1 && - && PF03953:Tubulin C-terminal domain|PF00091:Tubulin/FtsZ family, GTPase domain	Tubulin
FPSE_06308	890.852676356938	911.721634724143	847.120473972029	133.024880081506	135.004982990072	119.750706319143	883.231595017704	129.260189796907	2.77229132496568	1.08373558813209e-103	6.20635667039829e-102	-	Contig1273	579872	581356	+	1485	protein_coding	- && sp|G1UB37|FLU1_CANAL Major facilitator superfamily multidrug transporter FLU1 OS=Candida albicans (strain SC5314 / ATCC MYA-2876) OX=237561 GN=FLU1 PE=2 SV=1 && - && PF07690:Major Facilitator Superfamily	MFS_1
FPSE_06420	540.413735346963	609.413934789296	506.97472567035	2547.42645356084	3019.8483037253	2940.78061978426	552.267465268869	2836.01845902347	-2.36092445772188	1.20786341492794e-103	6.88591455415255e-102	-	Contig1323	89478	92792	+	2352	protein_coding	- && - && - && -	-
FPSE_02809	2033.46806559736	2031.69968495896	2501.50783287802	13179.4399940752	15703.2111793716	18506.252959745	2188.89186114478	15796.3013777306	-2.85129843708717	1.4204367683134e-103	8.06129857836962e-102	-	Contig1203	18432	18910	+	423	protein_coding	- && sp|O74238|SNP1_PHANO Protein SnodProt1 OS=Phaeosphaeria nodorum (strain SN15 / ATCC MYA-4574 / FGSC 10173) OX=321614 GN=SNOG_13722 PE=2 SV=1 && - && PF07249:Cerato-platanin	-
FPSE_01730	960.940464558934	1070.07328707097	1050.09572977058	3446.45293477835	3606.56168844907	3733.46671117115	1027.03649380016	3595.49377813286	-1.80790964234949	1.58547188743196e-103	8.95756067702028e-102	-	Contig1190	680492	682134	+	1533	protein_coding	- && sp|P37302|APE3_YEAST Aminopeptidase Y OS=Saccharomyces cerevisiae (strain ATCC 204508 / S288c) OX=559292 GN=APE3 PE=1 SV=1 && - && PF04389:Peptidase family M28|PF02225:PA domain	-
FPSE_09581	30.4328554034979	29.7509165015247	39.8535890380714	587.526553693319	762.321370116874	693.070459581587	33.3457869810313	680.972794463927	-4.35150027151571	2.52249707647217e-103	1.41879199403897e-101	-	Contig1593	340916	342952	-	1401	protein_coding	- && sp|Q9URX1|YLX5_SCHPO UNC93-like protein C922.05c OS=Schizosaccharomyces pombe (strain 972 / ATCC 24843) OX=284812 GN=SPAC922.05c PE=3 SV=1 && - && PF07690:Major Facilitator Superfamily	MFS_1
FPSE_04292	3464.73447730126	3048.0293809304	3509.89631830643	867.987342531827	812.060048060584	791.626350623006	3340.88672551269	823.891247071806	2.02005544246935	1.56873033046864e-102	8.78419263714415e-101	-	Contig1224	66431	68036	-	1041	protein_coding	- && sp|O94524|GTO2_SCHPO Glutathione S-transferase omega-like 2 OS=Schizosaccharomyces pombe (strain 972 / ATCC 24843) OX=284812 GN=gto2 PE=3 SV=1 && - && PF13410:Glutathione S-transferase, C-terminal domain|PF13409:Glutathione S-transferase, N-terminal domain	-
FPSE_02914	729.46632194445	899.245443933181	733.120672770104	36.5818420224142	25.3768765018933	14.8363706944071	787.277479549245	25.5983630729048	4.94926808375754	2.82134197777744e-102	1.57283573354062e-100	-	Contig1204	54109	55774	-	1179	protein_coding	- && - && - && PF05730:CFEM domain	-
FPSE_00619	86.687527512994	39.3479863407262	63.0242803392757	1218.28619341313	1642.39144720253	1725.25796360676	63.0199313976653	1528.64520140747	-4.59780590551391	6.07440653054945e-102	3.37142942195562e-100	-	Contig0340	257994	259016	+	1023	protein_coding	- && sp|O14405|GUN4_HYPJE Endoglucanase-4 OS=Hypocrea jecorina OX=51453 GN=cel61a PE=1 SV=1 && - && PF03443:Glycosyl hydrolase family 61	-
FPSE_02743	294.18426890048	308.065941838368	329.950644129149	1405.62956619458	1586.56231889837	1581.13321971824	310.733618289332	1524.44170160373	-2.29477477237375	6.11374204748761e-102	3.37837877439896e-100	-	Contig1202	269137	269832	-	696	protein_coding	- && - && - && -	-
FPSE_06544	2418.02869296883	2273.54584490684	2444.04451845103	301.523061518081	353.246120906354	224.665041943878	2378.53968544223	293.144741456104	3.01960491706951	6.87384959082449e-102	3.78181794737108e-100	-	Contig1355	92534	94126	-	1593	protein_coding	- && - && - && -	-
FPSE_02413	423.293352430471	361.809532937897	405.950511597099	1809.13836910848	1999.69786834919	1782.48396485662	397.017798988489	1863.77340077143	-2.23068098803234	5.11820955158328e-101	2.80366618001729e-99	-	Contig1198	56501	66351	+	9633	protein_coding	- && - && - && PF12359:Protein of unknown function (DUF3645)|PF12340:Protein of unknown function (DUF3638)	-
FPSE_06230	3644.56498650375	3419.4359837075	3642.43267254931	9523.47287316849	9848.25823285474	10038.9242562942	3568.81121425352	9803.55178743913	-1.45782724517059	1.34805760186016e-100	7.35245788997237e-99	-	Contig1273	367424	368629	+	1044	protein_coding	- && - && - && -	-
FPSE_04672	155.853107975489	194.820517735791	177.024081541201	1155.09937537441	1294.22070159656	1446.54614270469	175.899235750827	1298.62207322522	-2.88505205459436	1.39903390375095e-100	7.59759834196474e-99	-	Contig1235	13948	15655	-	1293	protein_coding	- && sp|Q0CZH2|PYTC_ASPTN Methyltransferase pytC OS=Aspergillus terreus (strain NIH 2624 / FGSC A1156) OX=341663 GN=pytC PE=2 SV=2 && - && PF13489:Methyltransferase domain	-
FPSE_09338	758.054761868948	791.758261734124	999.120208907929	19.9537320122259	38.5728522828778	18.0155929860657	849.644410837	25.5140590937231	5.04715455483803	4.57395216095121e-100	2.47327138522851e-98	-	Contig1591	33869	34586	-	402	protein_coding	- && - && - && -	-
FPSE_07255	49.7992179329966	47.9853491960075	60.2437973831312	1698.28430237389	1152.11019318595	2372.75957034124	52.6761215040451	1741.05135530036	-5.04605423965885	5.30105654421898e-100	2.8541885213938e-98	-	Contig1364	324862	326519	-	1497	protein_coding	- && sp|Q9US44|YIZG_SCHPO Uncharacterized transporter C1002.16c OS=Schizosaccharomyces pombe (strain 972 / ATCC 24843) OX=284812 GN=SPAC1002.16c PE=3 SV=1 && - && PF07690:Major Facilitator Superfamily	MFS_1
FPSE_03959	256.373751580982	307.106234854448	254.877604313247	2234.8179853693	1695.17535032647	1922.3697456896	272.785863582893	1950.78769379512	-2.83847806556025	1.02221755360135e-99	5.48039104588229e-98	-	Contig1220	97576	98695	-	1023	protein_coding	- && - && - && PF01284:Membrane-associating domain	-
FPSE_06298	1720.83964190688	1689.08429169946	1910.19179087128	402.400262246556	418.210924751201	386.80537881847	1773.37190815921	402.472188605409	2.13934253040692	1.63392131087916e-99	8.72278584566381e-98	-	Contig1273	559220	560405	-	1143	protein_coding	- && sp|A0A179HME7|LCSP_PURLI Aminotransferase lcsP OS=Purpureocillium lilacinum OX=33203 GN=lcsP PE=2 SV=1 && - && PF01063:Amino-transferase class IV	-
FPSE_04936	9130.77882878887	10440.6522780673	8795.59441793715	2507.51898953639	2198.65258012403	2228.63482645272	9455.67517493111	2311.60213203771	2.03245137306146	2.58698778917722e-99	1.37525144117484e-97	-	Contig1241	124247	127033	-	2787	protein_coding	- && sp|O14267|YFPC_SCHPO Uncharacterized UPF0442 protein C7D4.12c OS=Schizosaccharomyces pombe (strain 972 / ATCC 24843) OX=284812 GN=SPAC7D4.12c PE=3 SV=1 && - && PF12821:Threonine/Serine exporter, ThrE|PF06738:Putative threonine/serine exporter	-
FPSE_02063	7.37766191599949	1.9194139678403	5.56096591228903	1349.09399215994	1654.57234792344	2136.43737999462	4.95268059870961	1713.36790669267	-8.42428176509382	3.20978833706032e-99	1.69916484279928e-97	-	Contig1195	31875	33892	+	1674	protein_coding	- && sp|Q00730|STCW_EMENI Putative sterigmatocystin biosynthesis monooxygenase stcW OS=Emericella nidulans (strain FGSC A4 / ATCC 38163 / CBS 112.46 / NRRL 194 / M139) OX=227321 GN=stcW PE=3 SV=2 && - && PF00743:Flavin-binding monooxygenase-like	FMO-like
FPSE_07932	171.530639546988	198.659345671471	191.853323973972	2554.07769756492	1967.21546642677	3432.50033422746	187.34776973081	2651.26449940638	-3.82304211110224	3.66349676391572e-99	1.93122994680227e-97	-	Contig1561	119171	120194	-	891	protein_coding	- && - && - && -	-
FPSE_08802	57.1768798489961	42.2271072924866	53.756003818794	603.046123036161	616.150561465969	694.130200345473	51.0533303200922	637.775628282534	-3.6410847899625	1.45603897143526e-98	7.64359791713033e-97	-	Contig1579	26040	26765	+	726	protein_coding	- && - && - && PF13472:GDSL-like Lipase/Acylhydrolase family	-
FPSE_00380	624.334639641457	607.494520821455	574.633144269866	12.1939473408047	18.2713510813632	23.3142968054968	602.154101577593	17.9265317425549	5.06392678368862	2.60454934578692e-98	1.36160652313566e-96	-	Contig0337	135137	136840	+	1539	protein_coding	- && sp|S4W283|EQXH_FUSHE Cytochrome P450 monooxygenase eqxH OS=Fusarium heterosporum OX=42747 GN=eqxH PE=3 SV=1 && - && PF00067:Cytochrome P450	p450
FPSE_04820	2968.5867134503	3027.87553426808	2812.9219239662	578.658228354552	577.577709183091	434.49371319335	2936.46139056152	530.243216910331	2.46936846960581	1.15962494891393e-97	6.03723749230027e-96	-	Contig1238	62845	65815	+	2667	protein_coding	- && - && - && PF03707:Bacterial signalling protein N terminal repeat	MHYT
FPSE_05193	11.9887006134992	16.3150187266426	9.26827652048172	573.115525017822	552.200832681197	604.052235415145	12.5239986202078	576.456197704721	-5.52880596175845	1.30882631424958e-97	6.78596820297548e-96	-	Contig1247	8141	9159	-	849	protein_coding	- && - && - && PF01083:Cutinase	-
FPSE_09886	101.442851344993	93.0915774402546	103.804697029395	1124.06023668873	1063.79866295937	1570.53581207938	99.4463752715476	1252.79823724249	-3.65465190101749	3.38309903763439e-97	1.74687150717851e-95	-	Contig1602	41392	43226	-	1683	protein_coding	- && sp|A0A0E0RTV6|ZEB1_GIBZE FAD-linked oxidoreductase ZEB1 OS=Gibberella zeae (strain ATCC MYA-4620 / CBS 123657 / FGSC 9075 / NRRL 31084 / PH-1) OX=229533 GN=ZEB1 PE=2 SV=2 && - && PF08031:Berberine and berberine like|PF01565:FAD binding domain	FAD_binding_4
novel.368	90.3763584709938	65.2600749065702	54.6828314708421	835.839663178797	769.426895537404	859.449759511724	70.1064216161354	821.572106075975	-3.5496989456123	3.93334925385587e-97	2.02270478568694e-95	-	Contig1259	41229	42551	-	1275	-	- && P0CJ44.1 RecName: Full=Putative fructose-bisphosphate aldolase; Short=FBP aldolase; Short=FBPA; AltName: Full=Putative fructose-1,6-bisphosphate aldolase && PF00172:Fungal Zn(2)-Cys(6) binuclear cluster domain|PF01116:Fructose-bisphosphate aldolase class-II	F_bP_aldolase
FPSE_01904	45.1881792354969	52.7838841156083	37.999933733975	606.371745038199	672.994764830209	783.148424511916	45.3239990283601	687.504978126775	-3.92486951347981	4.36293507758118e-97	2.23449670904249e-95	-	Contig1192	171257	172091	-	780	protein_coding	- && - && - && -	-
FPSE_07039	40.5771405379972	41.2674003085665	43.5608996462641	770.43576380539	712.582692173163	570.140530970786	41.8018134976092	684.386328983113	-4.03290468738563	5.04235181023543e-97	2.57200771081604e-95	-	Contig1362	55525	56916	-	1392	protein_coding	- && - && - && PF09995:Uncharacterized protein conserved in bacteria (DUF2236)	-
FPSE_02723	1945.85833034487	1786.97440405932	1896.28937609056	227.250836805906	332.94461970484	270.233894790986	1876.37403683158	276.809783767244	2.75885303006374	6.29320745064754e-97	3.19710163994792e-95	-	Contig1202	210710	212044	+	1335	protein_coding	- && - && - && -	-
FPSE_00220	588.368537800959	578.703311303851	686.779290167695	31.0391386856848	23.3467263817418	16.9558522221795	617.950379757502	23.7805724298687	4.70500262458536	2.07524867439027e-95	1.05004249191337e-93	-	Contig0335	28915	30405	+	1491	protein_coding	- && sp|Q10085|YAO6_SCHPO Uncharacterized transporter C11D3.06 OS=Schizosaccharomyces pombe (strain 972 / ATCC 24843) OX=284812 GN=SPAC11D3.06 PE=3 SV=1 && - && PF01554:MatE	MatE
FPSE_11337	637.245547994456	653.560456049623	662.681771214443	25.4964353489553	11.165825660833	34.9714452082452	651.16259175284	23.8779020726779	4.77861831777618	1.73773720059243e-94	8.75750039610562e-93	-	Contig2156	55210	56057	-	642	protein_coding	- && sp|Q4WQZ2|TPCF_ASPFU Glutathione S-transferase-like protein tpcF OS=Neosartorya fumigata (strain ATCC MYA-4609 / Af293 / CBS 101355 / FGSC A1100) OX=330879 GN=tpcF PE=2 SV=1 && - && PF13409:Glutathione S-transferase, N-terminal domain|PF00043:Glutathione S-transferase, C-terminal domain	GST_C
FPSE_11153	272.051283152481	299.428578983087	299.365331611559	1265.953442109	1328.73325363913	1427.47080895474	290.281731249043	1340.71916823429	-2.20782878615618	4.37364092737266e-94	2.19535864717004e-92	-	Contig1683	6463	7840	-	1038	protein_coding	- && sp|S0EG57|ME178_GIBF5 Methyltransferase FFUJ_09178 OS=Gibberella fujikuroi (strain CBS 195.34 / IMI 58289 / NRRL A-6831) OX=1279085 GN=FFUJ_09178 PE=2 SV=1 && - && PF13489:Methyltransferase domain	-
novel.125	698.111258801452	808.073280460767	687.706117819743	3072.87472988279	3364.97382415105	3723.92904429617	731.296885693987	3387.25919944334	-2.21193715628754	1.11509683883777e-93	5.57504169544328e-92	-	Contig1193	153735	156101	+	2266	-	- && - && -	-
FPSE_12415	414.993482774971	594.058623046573	442.096790026978	3398.78568608248	3013.75785336484	3126.23525346435	483.716298616174	3179.59293097056	-2.71713789878456	2.42743467937887e-93	1.20882409191678e-91	-	Contig2192	10569	10989	-	366	protein_coding	- && - && - && -	-
FPSE_10969	6714.59455129904	6914.68881914469	6573.98853597768	17318.7308459447	18949.4212214937	18908.9544500218	6734.42396880713	18392.3688391534	-1.4495291385412	2.87908783820619e-93	1.4280955776992e-91	-	Contig1664	18062	21604	-	3318	protein_coding	- && sp|Q4WY82|PPOC_ASPFU Linoleate 10R-lipoxygenase OS=Neosartorya fumigata (strain ATCC MYA-4609 / Af293 / CBS 101355 / FGSC A1100) OX=330879 GN=ppoC PE=1 SV=2 && - && PF00067:Cytochrome P450|PF03098:Animal haem peroxidase	An_peroxidase
FPSE_03767	4522.50675450769	3345.53854594564	4165.16346830448	555.378874340288	419.225999811277	574.379494026331	4011.06958958594	516.328122725965	2.95838655214107	2.92164666707681e-93	1.44352260229415e-91	-	Contig1218	54335	55836	+	1293	protein_coding	- && sp|Q06350|CHI2_YEAST Sporulation-specific chitinase 2 OS=Saccharomyces cerevisiae (strain ATCC 204508 / S288c) OX=559292 GN=CTS2 PE=1 SV=1 && - && PF00704:Glycosyl hydrolases family 18	-
FPSE_00948	268.362452194481	244.725280899638	288.243399786981	1332.46588214975	1370.35133110224	1567.35658978772	267.110377627034	1423.3912676799	-2.41344361423123	3.09875207453539e-93	1.52504599168248e-91	-	Contig0348	18978	20333	+	1356	protein_coding	- && - && - && -	-
FPSE_05278	447.270753657469	432.827849747988	414.291960465533	1575.2362882985	1712.43162634776	1713.60081520402	431.46352129033	1667.08957661676	-1.95020566095664	3.58002217671203e-93	1.75504666943171e-91	-	Contig1247	232887	233873	+	939	protein_coding	- && - && - && -	-
FPSE_00829	393.782704766473	422.271072924866	435.608996462641	1955.46573719814	2427.04446864107	2019.86589596713	417.220924717993	2134.12536726878	-2.35510018448147	3.67120882171047e-93	1.79277364126861e-91	-	Contig0345	38853	40184	-	1122	protein_coding	- && sp|W6Q9S9|FGOX3_PENRF Chanoclavine-I aldehyde reductase fgaOx3 OS=Penicillium roqueforti (strain FM164) OX=1365484 GN=fgaOx3 PE=1 SV=1 && - && PF00724:NADH:flavin oxidoreductase / NADH oxidase family	Oxidored_FMN
FPSE_10428	864.10865191144	642.043972242581	822.096127366728	55.4270333672942	61.9195786646196	52.9870381943109	776.082917173583	56.7778834087416	3.77171050574807	7.68764541085595e-93	3.73963878499514e-91	-	Contig1627	326	844	-	519	protein_coding	- && - && - && -	-
FPSE_06993	1315.06823652691	1241.86083719267	1317.02209356045	3661.50982424346	3802.47117504369	3639.14978318528	1291.31705576001	3701.04359415747	-1.51903069543834	3.65088073278492e-92	1.76913255201374e-90	-	Contig1361	7500	10925	+	3426	protein_coding	- && - && - && -	-
FPSE_02076	1165.67058272792	1066.23445913529	1129.80290784672	3500.7714274783	3702.99381915627	3404.94707436642	1120.56931656998	3536.23744033366	-1.65791057361086	3.83231119771e-92	1.84993443601334e-90	-	Contig1195	72701	74164	-	1299	protein_coding	- && sp|Q9US42|URG3_SCHPO Protein urg3 OS=Schizosaccharomyces pombe (strain 972 / ATCC 24843) OX=284812 GN=urg3 PE=2 SV=1 && - && PF07958:Protein of unknown function (DUF1688)	-
FPSE_06989	161.386354412489	204.417587574992	169.609460324815	1064.19904065205	998.833859114519	1029.00828173352	178.471134104099	1030.68039383336	-2.53073901547015	4.68119522852542e-92	2.25108315588518e-90	-	Contig1360	286805	290312	+	3408	protein_coding	- && - && - && PF12796:Ankyrin repeats (3 copies)|PF05729:NACHT domain	NACHT
FPSE_02911	914.830077583937	935.714309322147	840.632680407692	2822.34453906262	2820.89359195046	2887.79358158995	897.059022437925	2843.67723753434	-1.66462015731605	7.11786264069364e-92	3.40980803840681e-90	-	Contig1204	45455	49192	+	3075	protein_coding	- && - && - && -	-
FPSE_06687	42.4215560169971	62.3809539548098	57.4633144269866	696.163539093215	588.743534843924	701.548385692677	54.0886081329312	662.151819876605	-3.6151451366476	1.43868774774921e-91	6.86591929314104e-90	-	Contig1357	63080	65035	-	1956	protein_coding	- && - && - && -	-
FPSE_01679	1497.6653689479	1406.93043842694	1461.60720727997	5049.4027397605	4760.70203175518	5643.11956769412	1455.40100488493	5151.0747797366	-1.82334929272559	2.11895461536365e-91	1.00742298864025e-89	-	Contig1190	538657	540177	-	1521	protein_coding	- && sp|P72926|Y1024_SYNY3 UPF0187 protein sll1024 OS=Synechocystis sp. (strain PCC 6803 / Kazusa) OX=1111708 GN=sll1024 PE=3 SV=2 && - && PF01062:Bestrophin, RFP-TM, chloride channel	-
FPSE_11835	2603.39244860832	2382.95244107373	2592.33694277874	7260.94137111554	7855.66588992608	8062.50773164635	2526.22727748693	7726.37166422932	-1.61277673945229	2.78716877598367e-91	1.32013306047437e-89	-	Contig2163	317725	321069	-	3159	protein_coding	- && sp|Q9UT61|MAN1_SCHPO Alpha-mannosidase OS=Schizosaccharomyces pombe (strain 972 / ATCC 24843) OX=284812 GN=ams1 PE=1 SV=1 && - && PF01074:Glycosyl hydrolases family 38 N-terminal domain|PF09261:Alpha mannosidase middle domain|PF17677:Glycosyl hydrolases family 38 C-terminal beta sandwich domain|PF07748:Glycosyl hydrolases family 38 C-terminal domain	-
FPSE_08448	842.897873902942	959.706983920151	830.437576235162	96.4430380590919	85.2663050463614	57.2260012498558	877.680811352751	79.645114785103	3.4634404528428	4.62178885336587e-91	2.18089579638789e-89	-	Contig1573	19071	20868	+	1749	protein_coding	- && sp|P24133|INV_SCHOC Invertase OS=Schwanniomyces occidentalis OX=27300 GN=INV PE=1 SV=1 && - && PF00251:Glycosyl hydrolases family 32 N-terminal domain|PF08244:Glycosyl hydrolases family 32 C terminal	-
FPSE_03839	21.2107780084985	23.9926745980038	20.3902083450598	467.804161619963	607.014885925287	548.945715693061	21.8645536505207	541.254921079437	-4.63150945478421	5.49493477188917e-91	2.58323444742655e-89	-	Contig1218	265792	271523	+	4932	protein_coding	- && sp|Q9P2E3|ZNFX1_HUMAN NFX1-type zinc finger-containing protein 1 OS=Homo sapiens OX=9606 GN=ZNFX1 PE=2 SV=2 && - && PF13087:AAA domain|PF13086:AAA domain	-
FPSE_05167	2661.49153619682	2189.09163032186	2533.9468006997	15205.8523339835	15670.7287774491	21909.0805525837	2461.50998907279	17595.2205546721	-2.8375169131888	6.31245320063671e-91	2.95652780203799e-89	-	Contig1245	151389	151997	+	552	protein_coding	- && - && - && PF05730:CFEM domain	-
FPSE_09573	1835.19340160487	1936.68869355086	2066.82566406742	10472.3836844166	8625.09278546348	11948.5771128171	1946.23591974105	10348.6845275657	-2.41065441344774	1.49952045020823e-90	6.99720672302721e-89	-	Contig1593	321062	321502	+	441	protein_coding	- && - && - && -	-
FPSE_10898	2130.29987824485	1996.19052655391	1915.75275678357	9029.06373553223	10640.0167797138	8109.13632525735	2014.08105386078	9259.40561350113	-2.20083128214568	2.17905555078261e-90	1.01305981122916e-88	-	Contig1657	8070	8726	-	657	protein_coding	- && - && - && -	-
FPSE_07970	577.30204492696	655.479870017463	557.023418880951	11.0854066734588	17.2562760212874	11.6571484027484	596.601777941791	13.3329436991649	5.47514115087967	4.29657809816318e-90	1.99016865657198e-88	-	Contig1562	105752	107350	+	1599	protein_coding	- && sp|A0A2Z5TMB8|HIMC_ASPJA Cytochrome P450 monooxygenase himC OS=Aspergillus japonicus OX=34381 GN=himC PE=3 SV=1 && - && PF00067:Cytochrome P450	p450
FPSE_12257	912.985662104937	1013.45057501968	893.461856574438	3570.60948952109	4166.88312161087	4384.14754019729	939.966031233018	4040.54671710975	-2.10414935639437	4.8077873486867e-90	2.21880266689025e-88	-	Contig2179	57373	59059	+	1551	protein_coding	- && sp|Q6GBR4|PROP_STAAS Putative proline/betaine transporter OS=Staphylococcus aureus (strain MSSA476) OX=282459 GN=proP PE=3 SV=1 && - && PF00083:Sugar (and other) transporter	Sugar_tr
FPSE_10570	1410.9778414349	1507.69967173856	1477.36327736479	348.081769546608	298.432067662265	277.652080138189	1465.34693017942	308.055305782354	2.25107889198168	9.31981345445865e-90	4.28541349316513e-88	-	Contig1633	4765	6465	+	1485	protein_coding	- && - && - && -	-
FPSE_08366	104.209474563493	93.0915774402546	99.1705587691544	661.798778405493	653.70833868877	695.18994110936	98.8238702576339	670.232352734541	-2.76110181022213	3.87942071349271e-89	1.77733896615617e-87	-	Contig1570	27184	27903	+	720	protein_coding	- && sp|O74758|PXP2_SCHPO Peroxisomal protein 2 OS=Schizosaccharomyces pombe (strain 972 / ATCC 24843) OX=284812 GN=SPBC17D11.03c PE=3 SV=1 && - && -	-
FPSE_02228	518.280749598964	574.86448336817	505.121070366254	2643.86949161993	2510.28062356728	3238.56777443629	532.755434444463	2797.5726298745	-2.3928185657504	1.02138764493084e-88	4.66248657191437e-87	-	Contig1195	434193	435812	+	1521	protein_coding	- && sp|A0A1Y1C7S2|QNN2_EMEVA Quiannulatic acid synthase OS=Emericella variicolor OX=1549217 GN=Qnn-P450 PE=3 SV=1 && - && PF00067:Cytochrome P450	p450
novel.340	20.2885702689986	23.9926745980038	27.8048295614451	532.099520326024	475.055128115442	454.628787707188	24.0286914761492	487.261145382885	-4.34177568899375	1.78760175059475e-88	8.13068391904089e-87	-	Contig1247	211565	213221	-	1529	-	- && - && -	-
FPSE_03073	166.919600849488	210.175829478513	177.024081541201	1148.44813137034	1434.30105988701	1194.32784089977	184.706503956401	1259.0256773857	-2.77014735612052	2.10116459760652e-88	9.5225081889369e-87	-	Contig1205	399930	401089	+	1050	protein_coding	- && sp|O59952|LIP_THELA Lipase OS=Thermomyces lanuginosus OX=5541 GN=LIP PE=1 SV=1 && - && PF01764:Lipase (class 3)	Lipase_3
FPSE_11910	16.5997393109989	23.0329676140836	26.878001909397	515.471410315836	611.07518616559	744.997757012012	22.1702362781598	623.848117831146	-4.81561641504044	2.44012726112684e-88	1.10190549687946e-86	-	Contig2164	34918	36123	+	1029	protein_coding	- && - && - && -	-
FPSE_00284	3951.66016375723	4335.95615335124	3542.33528612811	13342.3954721751	14448.5784051179	14543.8822435745	3943.31720107886	14111.6187069558	-1.83948667088858	2.80349167571943e-88	1.26147112937104e-86	-	Contig0335	197533	202864	+	4230	protein_coding	- && - && - && -	-
FPSE_00785	257.295959320482	334.937737388133	297.511676307463	2005.3500672287	2844.2403183322	2210.61923346665	296.581791005359	2353.40320634252	-2.98891992481668	4.87226665147466e-88	2.18454404063805e-86	-	Contig0344	110711	112237	+	1527	protein_coding	- && - && - && -	-
FPSE_02793	1430.3442039644	1471.23080634959	1478.29010501683	5581.50226008653	6905.55563369519	5566.81823269431	1459.95503844361	6017.95870882534	-2.04347427376681	9.15056358577772e-88	4.08822519919197e-86	-	Contig1202	419199	420856	+	1542	protein_coding	- && sp|Q06816|HYEP_STIAD Putative epoxide hydrolase OS=Stigmatella aurantiaca (strain DW4/3-1) OX=378806 GN=STAUR_4299 PE=3 SV=2 && - && PF06441:Epoxide hydrolase N terminus	EHN
FPSE_02904	54.4102566304962	49.9047631638478	53.756003818794	538.7507643301	515.658130518471	602.992494651259	52.6903412043793	552.467129833276	-3.38957063628198	2.60259829368375e-87	1.15866204601136e-85	-	Contig1204	24977	28380	-	3177	protein_coding	- && - && - && PF05729:NACHT domain	NACHT
FPSE_04884	17.5219470504988	18.2344326944829	15.7560700848189	432.330860264895	513.62798039832	539.408048818085	17.1708166099335	495.122296493767	-4.8509651392968	8.18157844842614e-87	3.62956714337046e-85	-	Contig1240	26406	28172	+	1767	protein_coding	- && sp|D4B1N9|LIP3_ARTBC Probable secreted lipase ARB_02369 OS=Arthroderma benhamiae (strain ATCC MYA-4681 / CBS 112371) OX=663331 GN=ARB_02369 PE=1 SV=1 && - && PF00135:Carboxylesterase family	COesterase
FPSE_06683	55.3324643699962	38.388279356806	35.2194507778305	877.96420853794	611.07518616559	799.044535970209	42.9800648348776	762.694643557913	-4.14760708096013	1.01501982235417e-86	4.48709990941762e-85	-	Contig1357	38455	43902	-	5448	protein_coding	- && - && - && -	-
FPSE_01980	1718.99522642788	1924.2125027599	1290.14409165106	11480.047151034	11766.7500963979	9705.10591566999	1644.45060694628	10983.9677210339	-2.7398360534179	1.66073916309966e-86	7.31596248807434e-85	-	Contig1193	195740	197657	+	1761	protein_coding	- && sp|P15710|PHO4_NEUCR Phosphate-repressible phosphate permease pho-4 OS=Neurospora crassa (strain ATCC 24698 / 74-OR23-1A / CBS 708.71 / DSM 1257 / FGSC 987) OX=367110 GN=pho-4 PE=1 SV=1 && - && PF01384:Phosphate transporter family	-
FPSE_03950	468.481531665968	388.681328487661	481.023551413001	2462.06882217521	3439.07430353658	3219.49244068633	446.062137188877	3040.21185546604	-2.76871680748723	2.2070961954898e-86	9.68892159128084e-85	-	Contig1220	79697	80143	-	447	protein_coding	- && - && - && -	-
FPSE_06799	115.275967437492	83.4945076010531	96.3900758130099	831.405500509413	1151.09511812588	1062.91998617788	98.3868502838517	1015.14020160439	-3.36637667908566	2.66492101571966e-86	1.16581041239764e-84	-	Contig1358	69972	70532	-	450	protein_coding	- && - && - && -	-
FPSE_05141	617.879185464957	586.380967175212	519.950312799024	2317.95853542024	2639.1951561969	2814.6714688818	574.736821813065	2590.60838683298	-2.17248063107192	6.16283368152857e-86	2.68669693957019e-84	-	Contig1245	80206	81372	-	1167	protein_coding	- && - && - && PF10544:T5orf172 domain	-
FPSE_04004	412.226859556472	347.413928179095	419.852926377822	1859.02269913905	2274.78320962971	2348.38553277186	393.164571371129	2160.73048051354	-2.45810741569988	8.22955784784834e-86	3.57531721810487e-84	-	Contig1220	206436	207724	-	1083	protein_coding	- && - && - && -	-
FPSE_10089	659.378533742454	665.076939856664	625.608665132516	85.3576313856331	59.8894285444681	60.4052235415145	650.021379577212	68.5507611572052	3.24978882482309	1.10020888308602e-85	4.7634129615123e-84	-	Contig1610	110951	112825	+	1875	protein_coding	- && - && - && -	-
FPSE_12046	62.7101262859957	57.582419035209	52.8291761667458	542.076386332137	672.994764830209	591.33534624851	57.7072404959835	602.135499136952	-3.383693360622	1.34343589076274e-85	5.79655780401361e-84	-	Contig2170	42218	44866	-	2403	protein_coding	- && - && - && -	-
FPSE_04000	40.5771405379972	37.4285723728859	53.756003818794	657.364615736109	702.431941572406	534.109344998654	43.9205722432257	631.301967435723	-3.84419161590463	1.75963619824917e-85	7.56643565247143e-84	-	Contig1220	198262	198600	-	228	protein_coding	- && - && - && -	-
FPSE_02500	635.401132515456	608.454227805375	636.730596957094	2587.33391758529	3431.96877811605	3125.17551270046	626.861985759308	3048.1594028006	-2.28186525510483	1.95331082795195e-85	8.370667728356e-84	-	Contig1198	315323	317662	-	2340	protein_coding	- && sp|B0Y6C5|DPP4_ASPFC Probable dipeptidyl peptidase 4 OS=Neosartorya fumigata (strain CEA10 / CBS 144.89 / FGSC A1163) OX=451804 GN=dpp4 PE=1 SV=1 && - && PF00930:Dipeptidyl peptidase IV (DPP IV) N-terminal region|PF00326:Prolyl oligopeptidase family	-
novel.623	20.2885702689986	21.1135536462433	18.5365530409634	692.837917091178	463.889302454609	634.784717567845	19.9795589854018	597.170645704544	-4.90154709506103	5.19275588937088e-85	2.21774682881979e-83	-	Contig1602	23769	24958	-	1078	-	- && - && -	-
FPSE_04566	246.229466446483	243.765573915718	265.999536137825	1047.57093064186	1156.17049342626	1148.75898805266	251.998192166675	1117.50013737359	-2.14887723645029	6.29694857673835e-85	2.68024510534887e-83	-	Contig1232	25247	29713	+	4113	protein_coding	- && - && - && PF13637:Ankyrin repeats (many copies)|PF12796:Ankyrin repeats (3 copies)|PF05729:NACHT domain	NACHT
novel.202	17.5219470504988	16.3150187266426	17.6097253889153	432.330860264895	502.462154737487	578.618457081875	17.1488970553522	504.470490694752	-4.87826017428613	3.53658599513121e-84	1.50025073914674e-82	-	Contig1209	124459	125147	-	689	-	- && - && -	-
FPSE_05076	14863.2221375205	15396.579143031	14716.1694592209	34269.4261903307	35271.8281875115	36617.2226145605	14991.9902465908	35386.1589974676	-1.23900984025577	6.00642055131933e-84	2.5394259236937e-82	-	Contig1244	74791	76167	-	1377	protein_coding	- && sp|Q0C7P6|EGLC_ASPTN Probable glucan endo-1,3-beta-glucosidase eglC OS=Aspergillus terreus (strain NIH 2624 / FGSC A1156) OX=341663 GN=eglC PE=3 SV=1 && - && PF00332:Glycosyl hydrolases family 17	Glyco_hydro_17
FPSE_00545	687.044765927453	658.358990969223	647.852528781672	2548.53499422819	2252.45155830805	2238.17249332769	664.418761892783	2346.38634862131	-1.82001804310345	6.88306073985854e-84	2.9003238214541e-82	-	Contig0340	75945	76823	+	879	protein_coding	- && sp|O13780|YEO2_SCHPO Uncharacterized protein C17G6.02c OS=Schizosaccharomyces pombe (strain 972 / ATCC 24843) OX=284812 GN=SPAC17G6.02c PE=4 SV=1 && - && PF04479:RTA1 like protein	RTA1
FPSE_11977	234.240765832984	221.692313285555	240.048361880476	1359.07085816605	1904.28081270207	1502.71240319066	231.993813666338	1588.68802468626	-2.77585736230343	7.64668046122593e-84	3.21135090436618e-82	-	Contig2167	75933	76253	+	198	protein_coding	- && - && - && -	-
FPSE_01898	449.115169136469	510.56411544552	439.316307070833	2879.98865376461	3100.03923347128	4259.09813005871	466.331863884274	3413.04200576487	-2.87186568482803	9.85270077419676e-84	4.12405903834236e-82	-	Contig1192	153646	155642	+	1821	protein_coding	- && sp|Q00922|ALOX_CANBO Alcohol oxidase OS=Candida boidinii OX=5477 GN=AOD1 PE=1 SV=1 && - && PF05199:GMC oxidoreductase|PF00732:GMC oxidoreductase	-
FPSE_03160	1786.31639141138	1804.24912976988	1805.46026618984	397.966099577172	434.452125712413	326.400155276955	1798.67526245703	386.27279352218	2.2187473731102	1.73345634032596e-83	7.231727295287e-82	-	Contig1207	38445	39990	-	1152	protein_coding	- && - && - && PF11951:Fungal specific transcription factor domain	-
FPSE_05158	867.79748286944	913.641048691983	817.461989106487	2690.42819964846	2999.54680252378	2923.82476756208	866.30017355597	2871.26658991144	-1.72906759518347	2.09926000892476e-83	8.72890325163137e-82	-	Contig1245	119365	120969	+	1605	protein_coding	- && - && - && PF00251:Glycosyl hydrolases family 32 N-terminal domain	-
FPSE_05903	134.642329966991	98.8498193437755	121.41442241831	1007.66346661741	1432.27090976686	1090.47324603892	118.302190576359	1176.80254080773	-3.31371876984437	2.80496211824328e-83	1.16249071472852e-81	-	Contig1264	227970	228628	+	606	protein_coding	- && - && - && -	-
FPSE_05271	327.383747522477	232.249090108676	321.609195260716	1671.67932635759	1915.4466383629	1837.5904845787	293.74734429729	1808.23881643307	-2.62124755613835	3.15558242633835e-83	1.30351419637498e-81	-	Contig1247	217369	219874	+	2052	protein_coding	- && - && - && -	-
FPSE_03230	1197.94785361042	1287.92677242084	1363.36347616286	243.878946816095	185.758735993859	244.800116457717	1283.07936739804	224.81259975589	2.51459090846565	1.5602614275326e-82	6.42409598871999e-81	-	Contig1208	16847	18480	+	1539	protein_coding	- && - && - && PF07690:Major Facilitator Superfamily	MFS_1
FPSE_04342	2062.05650552186	1646.85718440698	2094.63049362887	232.793540142636	248.693389718554	154.722151527388	1934.51472785257	212.069693796193	3.18911946632616	2.1197588271745e-82	8.69929689367151e-81	-	Contig1225	24123	26105	+	1983	protein_coding	- && - && - && -	-
FPSE_12091	708.255543935951	732.256428731075	715.510947381189	3493.01164280688	2763.03431352614	3566.02767047713	718.674306682738	3274.02454227005	-2.18753190511419	2.53412980362633e-82	1.03660718817819e-80	-	Contig2172	63710	65869	+	2091	protein_coding	- && - && - && PF13349:Putative adhesin	-
FPSE_04466	128.186875790491	138.197805684502	143.658286067467	865.770261197136	745.065094095586	881.704315553334	136.68098918082	830.846556948685	-2.6035428900211	3.00140603344011e-82	1.22377717201657e-80	-	Contig1229	5329	6867	+	1398	protein_coding	- && sp|O34714|OXDC_BACSU Oxalate decarboxylase OxdC OS=Bacillus subtilis (strain 168) OX=224308 GN=oxdC PE=1 SV=1 && - && PF00190:Cupin	-
FPSE_02110	175.219470504988	166.989015202106	197.414289886261	1269.27906411104	1745.92910333026	1984.89445075889	179.874258531118	1666.70087273339	-3.21189119506957	3.11945445285683e-82	1.26780666617881e-80	-	Contig1195	159123	161431	-	2154	protein_coding	- && sp|D4B1R0|GCP1_ARTBC Probable glutamate carboxypeptidase ARB_02390 OS=Arthroderma benhamiae (strain ATCC MYA-4681 / CBS 112371) OX=663331 GN=ARB_02390 PE=1 SV=1 && - && PF02225:PA domain|PF04253:Transferrin receptor-like dimerisation domain|PF04389:Peptidase family M28	TFR_dimer
FPSE_08114	563.468928834461	459.699645297752	526.438106363361	17.7366506775341	27.4070266220447	15.8961114582933	516.535560165192	20.3465962526241	4.65856205142556	6.77231470085764e-82	2.74354961145033e-80	-	Contig1565	114747	115713	-	906	protein_coding	- && - && - && -	-
FPSE_03164	11.9887006134992	17.2747257105627	15.7560700848189	448.958970275083	415.165699570974	502.317122082068	15.0064988029603	455.480597309375	-4.92595390537772	8.41996974223806e-82	3.40010252507876e-80	-	Contig1207	53747	54285	+	483	protein_coding	- && - && - && -	-
FPSE_02339	8.29986965549943	14.3956047588023	5.56096591228903	546.510549001521	499.416929557259	481.122306804343	9.4188134421969	509.016595121041	-5.76374942858585	9.28175508547549e-82	3.7361288281759e-80	-	Contig1197	75251	79069	-	3537	protein_coding	- && - && - && PF00004:ATPase family associated with various cellular activities (AAA)	AAA
novel.204	819.842680415443	811.912108396447	984.290966475158	127.482176744777	122.824082269163	99.6156318053046	872.01525176235	116.640630273082	2.90277738104896	1.22548903070775e-81	4.90207051794998e-80	-	Contig1210	64661	66643	+	1983	-	- && - && -	-
FPSE_03288	119.887006134992	164.109894250346	146.438769023611	967.756002592957	854.693200583765	962.244613608687	143.47855646965	928.231272261803	-2.69447830868737	1.22561490051135e-81	4.90207051794998e-80	-	Contig1209	63666	64850	+	1134	protein_coding	- && sp|D3ZRC4|PLPL8_RAT Calcium-independent phospholipase A2-gamma OS=Rattus norvegicus OX=10116 GN=Pnpla8 PE=3 SV=1 && - && PF01734:Patatin-like phospholipase	-
FPSE_00512	720.24424454945	904.043978852782	667.315909474684	3736.89058962298	3920.21988201247	3485.48737242177	763.868044292305	3714.19928135241	-2.28205367687335	1.66030500075427e-81	6.61967807104525e-80	-	Contig0340	252	3455	+	2765	protein_coding	- && - && - && -	-
FPSE_07547	11.0664928739992	13.4358977748821	10.1951041725299	432.330860264895	448.663176553473	503.376862845954	11.5658316071371	461.456966554774	-5.32075272801022	2.74601097442752e-81	1.09138776866916e-79	-	Contig1371	18273	19282	+	894	protein_coding	- && sp|F9UPU7|KT3K_LACPL Probable ketoamine kinase lp_1983 OS=Lactobacillus plantarum (strain ATCC BAA-793 / NCIMB 8826 / WCFS1) OX=220668 GN=lp_1983 PE=1 SV=1 && - && PF03881:Fructosamine kinase	Fructosamin_kin
FPSE_00440	9608.48243784984	9853.31160390819	9471.25177628027	3154.90673926639	2790.44134014818	3344.54185082491	9644.34860601276	3096.62997674649	1.6391303260279	3.55977431085871e-81	1.41036467114808e-79	-	Contig0338	85438	87254	+	1761	protein_coding	- && sp|Q9UTC4|YIDF_SCHPO Uncharacterized protein C227.15 OS=Schizosaccharomyces pombe (strain 972 / ATCC 24843) OX=284812 GN=SPAC227.15 PE=4 SV=1 && - && PF08550:Fungal protein of unknown function (DUF1752)	-
FPSE_07381	35.0438941009976	20.1538466623232	18.5365530409634	445.633348273045	485.205878716199	479.002825276571	24.5780979347614	469.947350755272	-4.25444328625616	3.18982446516622e-80	1.25983067199465e-78	-	Contig1365	170048	170638	+	591	protein_coding	- && - && - && -	-
FPSE_04521	941.574102029435	867.575113463816	913.852064919497	4122.66274185934	3461.40595485824	4589.73724839121	907.667093470916	4057.93531503627	-2.16032555525515	4.43030703963146e-80	1.7442949497599e-78	-	Contig1230	101146	102638	+	1446	protein_coding	- && sp|O34703|YJOB_BACSU Uncharacterized ATPase YjoB OS=Bacillus subtilis (strain 168) OX=224308 GN=yjoB PE=1 SV=1 && - && PF00004:ATPase family associated with various cellular activities (AAA)	AAA
FPSE_06988	265.595828975982	292.710630095646	278.9751232665	1316.94631280691	1335.83877905966	1640.47870249587	279.093860779376	1431.08793145415	-2.35857136854028	9.82542807548804e-80	3.85640399760355e-78	-	Contig1360	285298	286244	+	714	protein_coding	- && - && - && -	-
FPSE_01441	30.4328554034979	23.0329676140836	19.4633806930116	425.67961626082	498.401854497184	561.662604859696	24.3097345701977	495.2480252059	-4.34787551773884	1.26369043444507e-79	4.94448316260045e-78	-	Contig1163	51703	53897	+	2049	protein_coding	- && - && - && -	-
FPSE_09244	53.4880488909963	93.0915774402546	90.8291099007208	892.375237213437	776.532420957934	814.940647428502	79.1362454106572	827.949435199958	-3.38847346643061	1.6297203915187e-79	6.35691864171642e-78	-	Contig1589	70382	71282	-	792	protein_coding	- && - && - && PF13460:NAD(P)H-binding	-
FPSE_00733	28.588439924498	20.1538466623232	14.8292424327707	581.983850356589	468.964677754988	456.74826923496	21.1905096731973	502.565599115512	-4.56617908194658	1.82610040257846e-79	7.10093795434753e-78	-	Contig0343	163345	165181	-	1155	protein_coding	- && - && - && -	-
FPSE_02184	478.625816800467	568.146534480729	562.58438479324	28.822057350993	12.1809007209088	12.7168891666346	536.452245358145	17.9066157461788	4.91999331760192	1.85065173975244e-79	7.17426500588952e-78	-	Contig1195	328704	329933	-	897	protein_coding	- && sp|A0A2Z5TTA9|HIME_ASPJA Efflux pump himE OS=Aspergillus japonicus OX=34381 GN=himE PE=3 SV=1 && - && PF04479:RTA1 like protein	RTA1
FPSE_08027	13.833116092499	14.3956047588023	7.41462121638537	414.594209587361	502.462154737487	504.43660360984	11.8811140225622	473.830989311563	-5.32068784161784	1.99067414690971e-79	7.69340600518878e-78	-	Contig1564	19030	19807	+	552	protein_coding	- && sp|Q40194|RB11D_LOTJA Ras-related protein Rab11D OS=Lotus japonicus OX=34305 GN=RAB11D PE=2 SV=1 && - && PF00071:Ras family	Ras
FPSE_05496	1120.48240349242	1124.77658515442	1177.07111810118	73.1636840448284	121.809007209088	56.1662604859696	1140.77670224934	83.7129839132952	3.76401189263744	2.06921921036201e-79	7.97250545301254e-78	-	Contig1251	65557	66828	+	1272	protein_coding	- && - && - && -	-
FPSE_06659	729.46632194445	769.685001103961	779.462055372512	3154.90673926639	2662.54188257864	3340.30288776936	759.537792806974	3052.58383653813	-2.00673312306009	3.07169127811607e-79	1.17988531746904e-77	-	Contig1356	199336	201751	-	2268	protein_coding	- && sp|Q9SZJ2|GRDP2_ARATH Glycine-rich domain-containing protein 2 OS=Arabidopsis thaliana OX=3702 GN=GRDP2 PE=2 SV=1 && - && PF07173:Glycine-rich domain-containing protein-like	-
FPSE_02111	28.588439924498	26.8717955497642	19.4633806930116	413.485668920015	433.437050652337	494.898936734864	24.9745387224246	447.273885435739	-4.16342060236945	4.1470389311583e-79	1.58810162594722e-77	-	Contig1195	163575	165175	+	1407	protein_coding	- && - && - && -	-
FPSE_05310	130.031291269491	114.205131086498	148.292424327707	797.040739821691	873.979626725204	986.61865117807	130.842948894565	885.879672574988	-2.75864075105255	1.07372613143154e-78	4.09935622118361e-77	PKS14	Contig1247	331861	340086	-	7122	protein_coding	- && sp|A0A284RE13|ARMB_ARMOS Orsellinic acid synthase ArmB OS=Armillaria ostoyae OX=47428 GN=armB PE=1 SV=1 && - && PF16073:Starter unit:ACP transacylase in aflatoxin biosynthesis|PF16197:Ketoacyl-synthetase C-terminal extension|PF02801:Beta-ketoacyl synthase, C-terminal domain|PF00109:Beta-ketoacyl synthase, N-terminal domain|PF14765:Polyketide synthase dehydratase|PF00698:Acyl transferase doma…	ketoacyl-synt
FPSE_02617	13253.9696320931	13362.0003371203	12789.2947706127	29394.0643353435	29190.5135025978	30820.4406361029	13135.0882466087	29801.6728246814	-1.18197271870287	1.53169792268018e-78	5.83016982714429e-77	-	Contig1201	25903	26430	+	471	protein_coding	- && sp|Q01302|CCG6_NEUCR Clock-controlled protein 6 OS=Neurospora crassa (strain ATCC 24698 / 74-OR23-1A / CBS 708.71 / DSM 1257 / FGSC 987) OX=367110 GN=ccg-6 PE=2 SV=2 && - && -	-
FPSE_05124	95.9096049079934	77.7362656975322	76.9266951199982	748.264950458472	1159.21571860648	963.304354372573	83.5241885751746	956.928341145843	-3.51808176237057	2.07195525866364e-78	7.86282057346482e-77	-	Contig1245	33537	35024	+	1437	protein_coding	- && sp|C8VPE5|SDCF_EMENI FAD-dependent monooxygenase sdcF OS=Emericella nidulans (strain FGSC A4 / ATCC 38163 / CBS 112.46 / NRRL 194 / M139) OX=227321 GN=sdcF PE=1 SV=1 && - && PF01565:FAD binding domain	FAD_binding_4
FPSE_04021	37.8105173194974	32.6300374532851	17.6097253889153	481.106649628114	545.095307260667	600.873013123486	29.3500933872326	542.358323337422	-4.20877742992178	2.19086566727252e-78	8.2891040666566e-77	-	Contig1220	258056	264016	-	5196	protein_coding	- && sp|Q9J4Z4|V246_FOWPN Putative ankyrin repeat protein FPV246 OS=Fowlpox virus (strain NVSL) OX=928301 GN=FPV246 PE=4 SV=1 && - && PF13857:Ankyrin repeats (many copies)|PF12796:Ankyrin repeats (3 copies)	-
FPSE_04714	194.585833034487	217.853485349874	202.97525579855	896.80939988282	882.10022720581	937.870576039304	205.138191394303	905.593401042645	-2.14269665444429	3.43142136515274e-78	1.29438556226225e-76	-	Contig1236	12531	13792	+	951	protein_coding	- && sp|I1RAW4|LAEA_GIBZE Secondary metabolism regulator laeA OS=Gibberella zeae (strain ATCC MYA-4620 / CBS 123657 / FGSC 9075 / NRRL 31084 / PH-1) OX=229533 GN=laeA PE=1 SV=2 && - && PF13489:Methyltransferase domain	-
FPSE_10877	143.86440736199	124.76190790962	140.877803111322	742.722247121742	701.41686651233	757.714646178646	136.501372794311	733.951253270906	-2.42586295886738	4.30379749483974e-78	1.61861327276077e-76	-	Contig1656	63560	64633	+	1074	protein_coding	- && - && - && PF01048:Phosphorylase superfamily	-
FPSE_01964	213.952195563985	166.989015202106	179.804564497345	1134.03710269484	1570.32111793716	1514.36955159341	186.915258421146	1406.2425907418	-2.91116942398897	6.9349667701036e-78	2.60040614096831e-76	-	Contig1193	151942	152887	+	852	protein_coding	- && - && - && -	-
FPSE_10966	157.697523454489	80.6153866492926	180.731392149393	7355.16732783994	7751.11315873828	7803.93098525812	139.681434084392	7636.73715727878	-5.77205633499719	9.55903640482782e-78	3.57371809093251e-76	-	Contig1664	11378	13063	+	1686	protein_coding	- && - && - && PF00026:Eukaryotic aspartyl protease	Asp
FPSE_01845	10717.8983484683	12043.362941214	10690.0301387236	2595.09370225672	1797.69793139412	2063.31526728647	11150.4304761353	2152.03563364577	2.37364212235958	1.32011514272424e-77	4.92074872283513e-76	-	Contig1192	18705	20115	-	1170	protein_coding	- && - && - && -	-
FPSE_07892	7.37766191599949	12.476190790962	2.78048295614452	542.076386332137	738.974643735132	863.688722567268	7.54477855436865	714.913250878179	-6.57552496400638	1.74269643458706e-77	6.47676471367623e-76	-	Contig1561	1980	7231	+	4263	protein_coding	- && - && - && PF13472:GDSL-like Lipase/Acylhydrolase family|PF13517:Repeat domain in Vibrio, Colwellia, Bradyrhizobium and Shewanella	-
FPSE_02160	593.901784237959	518.241771316881	817.461989106487	17.7366506775341	25.3768765018933	23.3142968054968	643.201848220443	22.1426079949747	4.8557106221344	1.98240392723156e-77	7.34597267035012e-76	-	Contig1195	279789	281808	+	1746	protein_coding	- && sp|Q8X0Z1|LCPS_GIBFU Bifunctional lycopene cyclase/phytoene synthase OS=Gibberella fujikuroi OX=5127 GN=carRA PE=2 SV=1 && - && PF00494:Squalene/phytoene synthase	-
FPSE_12447	2261.25337725384	2215.96342587163	2118.72801258212	542.076386332137	534.94455665991	414.358638679512	2198.64827190253	497.126527223853	2.14501625776342	2.05383599647377e-77	7.58835182392169e-76	-	Contig2200	6166	8140	-	1818	protein_coding	- && - && - && PF00172:Fungal Zn(2)-Cys(6) binuclear cluster domain	Zn_clus
FPSE_04243	326.461539782977	303.267406918768	379.99933733975	2740.31252967903	2809.72776628962	1918.13078263406	336.576094680498	2489.39035953423	-2.88655920072465	5.81322504771617e-77	2.14154451392328e-75	-	Contig1223	130027	131241	-	1215	protein_coding	- && - && - && -	-
FPSE_07853	467.559323926468	470.256422120874	528.291761667458	28.822057350993	28.4221016821205	12.7168891666346	488.7025025716	23.320349399916	4.38970055176029	6.69671955483671e-77	2.4598241886702e-75	-	Contig1559	138026	139720	-	1695	protein_coding	- && sp|P27614|CBPS_YEAST Carboxypeptidase S OS=Saccharomyces cerevisiae (strain ATCC 204508 / S288c) OX=559292 GN=CPS1 PE=1 SV=2 && - && PF01546:Peptidase family M20/M25/M40|PF07687:Peptidase dimerisation domain	Peptidase_M20
FPSE_00059	10752.9422425693	10581.7292047036	10548.2255079602	27204.6965173353	27985.6194062879	31384.2227224904	10627.632318411	28858.1795487045	-1.44116363976297	7.20408711473067e-77	2.63849690577011e-75	-	Contig0332	164311	166022	+	1362	protein_coding	- && sp|Q9C413|TBA_COLOR Tubulin alpha chain OS=Colletotrichum orbiculare (strain 104-T / ATCC 96160 / CBS 514.97 / LARS 414 / MAFF 240422) OX=1213857 GN=TUB1 PE=3 SV=2 && - && PF03953:Tubulin C-terminal domain|PF00091:Tubulin/FtsZ family, GTPase domain	Tubulin
FPSE_02990	2017.79053402586	2587.37002864873	1880.53330600574	14874.3986744471	12009.353035756	17565.2031614141	2161.89795622678	14816.318290539	-2.77689136771303	9.81204255852828e-77	3.58324417956225e-75	-	Contig1205	201815	203414	-	1479	protein_coding	- && sp|Q99288|DET1_YEAST Broad-range acid phosphatase DET1 OS=Saccharomyces cerevisiae (strain ATCC 204508 / S288c) OX=559292 GN=DET1 PE=1 SV=1 && - && PF00300:Histidine phosphatase superfamily (branch 1)	-
FPSE_11412	237.007389051484	222.652020269475	238.19470657638	1852.37145513497	2596.56200367372	1599.1488127043	232.618038632446	2016.02742383767	-3.11555575338988	4.17794941269257e-76	1.52132903614201e-74	-	Contig2156	231249	232755	+	1086	protein_coding	- && sp|S0EG57|ME178_GIBF5 Methyltransferase FFUJ_09178 OS=Gibberella fujikuroi (strain CBS 195.34 / IMI 58289 / NRRL A-6831) OX=1279085 GN=FFUJ_09178 PE=2 SV=1 && - && PF13489:Methyltransferase domain	-
FPSE_02702	29.510647663998	24.9523815819239	17.6097253889153	404.617343581248	429.376750412034	502.317122082068	24.0242515449457	445.437072025116	-4.21287871096016	3.12939931709679e-75	1.13623348691938e-73	-	Contig1202	124064	126192	-	1917	protein_coding	- && sp|P17573|LIP1_GEOCN Lipase 1 OS=Geotrichum candidum OX=1173061 GN=LIP1 PE=1 SV=2 && - && PF00135:Carboxylesterase family	COesterase
FPSE_02358	36.8883095799975	22.0732606301635	52.8291761667458	718.334352440133	698.371641332103	1004.63424416414	37.2635821256356	807.113412645457	-4.43376628844063	5.9086173817595e-75	2.13915719519506e-73	-	Contig1197	125470	125862	+	393	protein_coding	- && - && - && -	-
FPSE_11656	58.099087588496	37.4285723728859	52.8291761667458	715.008730438095	622.241011826423	966.483576664232	49.4522787093759	767.911106309583	-3.95470089689829	1.13869036384985e-74	4.110704840729e-73	-	Contig2161	161783	163893	-	1956	protein_coding	- && - && - && -	-
FPSE_04056	30.4328554034979	41.2674003085665	39.8535890380714	534.316601660716	428.361675351958	566.961308679127	37.1846149167119	509.879861897267	-3.77826758478072	1.43371132093928e-74	5.16095112357541e-73	-	Contig1220	362858	365372	+	2385	protein_coding	- && - && - && -	-
FPSE_02188	1256.96914893841	1315.75827495453	1383.75368450792	3.32562200203765	4.06030024030292	3.17922229165866	1318.82703613362	3.52171484466641	8.54445614882003	2.08309093866958e-74	7.47716887074019e-73	-	Contig1195	337825	338949	+	1026	protein_coding	- && sp|C0SPA5|ADHA_BACSU Probable formaldehyde dehydrogenase AdhA OS=Bacillus subtilis (strain 168) OX=224308 GN=adhA PE=2 SV=1 && - && PF00107:Zinc-binding dehydrogenase|PF08240:Alcohol dehydrogenase GroES-like domain	ADH_N
FPSE_06668	1217.31421613992	1161.24545054338	1489.41203684141	150.76153075904	124.854232389315	79.4805572914664	1289.3239011749	118.365440146607	3.44680343616648	2.94122221890732e-74	1.05274030500038e-72	-	Contig1357	5558	6517	-	960	protein_coding	- && sp|Q8XBI9|YFEX_ECO57 Dye-decolorizing peroxidase YfeX OS=Escherichia coli O157:H7 OX=83334 GN=yfeX PE=1 SV=2 && - && PF04261:Dyp-type peroxidase family	-
FPSE_06076	2.76662321849981	0	0	36909.9700599486	34090.2808175833	48160.9787555731	0.922207739499936	39720.4098777017	-15.3733383588372	3.46370093215268e-74	1.23623705507625e-72	-	Contig1269	34355	35716	+	1362	protein_coding	- && sp|Q8TFD4|DOTB_DOTSE Dothistromin biosynthesis peroxidase dotB OS=Dothistroma septosporum OX=64363 GN=dotB PE=2 SV=1 && - && PF01328:Peroxidase, family 2	-
FPSE_02267	941.574102029435	1184.27841815747	1352.24154433828	98.6601193937837	113.688406728482	148.363706944071	1159.36468817506	120.237411022112	3.26843736908849	4.31119555493002e-74	1.53437154792552e-72	-	Contig1195	532497	534822	+	2190	protein_coding	- && sp|Q9ST27|PHOT2_ORYSJ Phototropin-2 OS=Oryza sativa subsp. japonica OX=39947 GN=PHOT2 PE=1 SV=1 && - && PF13426:PAS domain	-
FPSE_02775	196.430248513486	256.24176470668	213.170359971079	1395.65270018847	1191.69812052891	1590.67088659321	221.947457730415	1392.67390243686	-2.65011060049004	1.47373417514369e-73	5.23030334440433e-72	-	Contig1202	363524	365010	+	1389	protein_coding	- && sp|P36091|DCW1_YEAST Mannan endo-1,6-alpha-mannosidase DCW1 OS=Saccharomyces cerevisiae (strain ATCC 204508 / S288c) OX=559292 GN=DCW1 PE=1 SV=1 && - && PF03663:Glycosyl hydrolase family 76	-
FPSE_11512	144.78661510149	117.084252038258	128.829043634696	999.903681945988	761.306295056798	961.184872844801	130.233303591481	907.464949949195	-2.7995896237916	1.82865116395082e-73	6.47167865579111e-72	-	Contig2156	494294	495874	-	1533	protein_coding	- && - && - && PF01266:FAD dependent oxidoreductase	DAO
FPSE_04663	209.341156866486	196.739931703631	207.60939405879	839.165285180834	861.798726004295	831.896499650682	204.563494209636	844.28683694527	-2.04498295175669	2.29193659619748e-73	8.08854598753278e-72	-	Contig1234	120528	122080	-	1299	protein_coding	- && sp|Q9UTM9|FAP2_SCHPO L-saccharopine oxidase OS=Schizosaccharomyces pombe (strain 972 / ATCC 24843) OX=284812 GN=fap2 PE=1 SV=1 && - && PF01266:FAD dependent oxidoreductase	DAO
FPSE_12216	148.47544605949	97.8901123598554	176.097253889153	4464.09326740188	5612.35000715871	7002.76696776013	140.820937436166	5693.07008077357	-5.33675471097697	2.44428064718137e-73	8.60209270218942e-72	-	Contig2176	12655	13710	-	1056	protein_coding	- && - && - && PF12311:Protein of unknown function (DUF3632)	-
FPSE_08637	126.342460311491	163.150187266426	83.4144886843355	1304.75236546611	1203.87902124982	1488.93577326014	124.302378754084	1332.52238665869	-3.42353116215049	3.03950151851664e-73	1.06670416801647e-71	-	Contig1576	75780	77225	-	1446	protein_coding	- && sp|Q8J1X7|FUSC3_FUSCU Allergen Fus c 3 OS=Fusarium culmorum OX=5516 PE=1 SV=1 && - && PF00010:Helix-loop-helix DNA-binding domain	HLH
FPSE_10578	359.661018404975	346.454221195174	257.658087269392	2191.58489934281	3444.14967883695	2647.23242818777	321.25777562318	2760.98900212251	-3.10369768447265	1.82056065201753e-72	6.37145657076912e-71	-	Contig1633	20244	21553	-	1215	protein_coding	- && sp|D4APQ6|TRXR_ARTBC Probable thioredoxin reductase ARB_06224 OS=Arthroderma benhamiae (strain ATCC MYA-4681 / CBS 112371) OX=663331 GN=ARB_06224 PE=1 SV=1 && - && PF07992:Pyridine nucleotide-disulphide oxidoreductase	Pyr_redox_2
FPSE_09741	1969.83573157186	2377.19419917021	1947.26489695321	499.951840972994	403.999873910141	405.880712568422	2098.09827589843	436.610809150519	2.26548157407373	2.49508630939187e-72	8.70792033574189e-71	-	Contig1596	15562	16588	-	801	protein_coding	- && - && - && -	-
FPSE_08098	66.3989572439954	91.1721634724143	117.707111810118	891.266696546091	1258.69307449391	1320.43699180223	91.7594108421758	1156.79892094741	-3.656549828704	5.85982439983152e-72	2.03944551418446e-70	-	Contig1565	74398	75318	-	921	protein_coding	- && sp|G4MSQ1|GAS1_MAGO7 Appressiria-specific vitulence factor GAS1 OS=Magnaporthe oryzae (strain 70-15 / ATCC MYA-4617 / FGSC 8958) OX=242507 GN=GAS1 PE=2 SV=1 && - && PF11327:Egh16-like virulence factor	-
FPSE_01653	417.760105993471	453.941403394231	442.096790026978	2866.68616575646	2156.01942760085	2067.55423034201	437.93276647156	2363.41994123311	-2.43197029626454	6.81382822043834e-72	2.36494274791467e-70	-	Contig1190	465234	465512	+	279	protein_coding	- && - && - && -	-
FPSE_07344	166.919600849488	129.56044282922	139.024147807226	774.869926474773	938.944430570051	870.047167150586	145.168063828645	861.287174731803	-2.56837769578398	1.11593728394023e-71	3.86255325284695e-70	-	Contig1365	85487	86544	-	1011	protein_coding	- && sp|P80402|DBD23_ASPOR 2,3-dihydroxybenzoate decarboxylase OS=Aspergillus oryzae (strain ATCC 42149 / RIB 40) OX=510516 GN=AO090005000447 PE=1 SV=2 && - && PF04909:Amidohydrolase	Amidohydro_2
FPSE_03808	18.4441547899987	36.4688653889657	18.5365530409634	3243.58999265406	4208.50119907398	6016.14831658206	24.4831910733093	4489.4131694367	-7.52090988336045	1.63046832278291e-71	5.62801928732654e-70	NPS4	Contig1218	166952	189868	+	22830	protein_coding	- && sp|Q5AUZ6|ATNA_EMENI Nonribosomal peptide synthase atnA OS=Emericella nidulans (strain FGSC A4 / ATCC 38163 / CBS 112.46 / NRRL 194 / M139) OX=227321 GN=atnA PE=2 SV=1 && - && PF00550:Phosphopantetheine attachment site|PF00668:Condensation domain|PF00501:AMP-binding enzyme	AMP-binding
FPSE_12443	2181.94351165685	1921.33338180814	2039.02083450598	10855.9387553182	14100.407659512	9268.49272094887	2047.43257599032	11408.2797119264	-2.47819430888687	1.80478801768126e-71	6.21271153955362e-70	-	Contig2199	9850	11055	-	1206	protein_coding	- && - && - && PF01476:LysM domain|PF05433:Glycine zipper 2TM domain|PF08881:CVNH domain	LysM
FPSE_10509	970.162541953933	1036.48354263376	975.022689954677	4737.90281223631	4236.9233007561	6110.46524456794	993.889591514124	5028.43045252012	-2.33897482053981	1.83455474530466e-71	6.29797145397641e-70	-	Contig1629	93747	95807	+	2061	protein_coding	- && sp|O60140|YNS9_SCHPO Uncharacterized protein C18H10.09 OS=Schizosaccharomyces pombe (strain 972 / ATCC 24843) OX=284812 GN=SPBC18H10.09 PE=4 SV=2 && - && PF05495:CHY zinc finger	zf-CHY
FPSE_09736	2742.64581727281	4639.22356027001	2347.65444263802	29.9305980183389	20.3015012015146	20.1350745138382	3243.17460672695	23.4557245778972	7.1142054979008	2.79583760866231e-71	9.57194511726534e-70	-	Contig1596	7843	10236	+	2394	protein_coding	- && sp|Q55905|PPSA_SYNY3 Phosphoenolpyruvate synthase OS=Synechocystis sp. (strain PCC 6803 / Kazusa) OX=1111708 GN=ppsA PE=3 SV=1 && - && PF00391:PEP-utilising enzyme, mobile domain|PF02896:PEP-utilising enzyme, PEP-binding domain|PF01326:Pyruvate phosphate dikinase, AMP/ATP-binding domain	-
FPSE_05444	89.4541507314938	86.3736285528136	99.1705587691544	640.736505725921	700.401791452254	561.662604859696	91.6661126844872	634.266967345957	-2.79044302953272	2.87500629467114e-71	9.81631553023351e-70	-	Contig1250	52686	53315	-	576	protein_coding	- && - && - && -	-
FPSE_11888	9494.12867815184	8908.00022474684	7965.15684170199	2739.20398901168	2592.50170343342	2284.80108693869	8789.09524820022	2538.83559312793	1.7916209826664	2.96245917231712e-71	1.00875738140604e-69	-	Contig2163	497001	497492	+	492	protein_coding	- && - && - && -	-
novel.406	11.0664928739992	9.59706983920151	10.1951041725299	467.804161619963	423.28630005158	659.158755137228	10.2862222952435	516.749738936257	-5.64955017064232	3.99524406926863e-71	1.35676765576053e-69	-	Contig1331	113159	113657	+	499	-	- && - && -	-
FPSE_06484	566.235552052961	545.113566866646	521.803968103121	1662.81100101883	1883.97931150056	1860.9047813842	544.384362340909	1802.56503130119	-1.72758459474091	9.0783240745843e-71	3.07467217784106e-69	-	Contig1340	45722	46534	+	813	protein_coding	- && - && - && -	-
FPSE_11722	6175.10302369157	6044.23458472911	5855.69710564035	2611.7218122669	2427.04446864107	2456.47909068826	6025.01157135368	2498.41512386541	1.27012644025505	1.66077601998291e-70	5.60968286213529e-69	-	Contig2162	115046	116459	-	1338	protein_coding	- && - && - && -	-
FPSE_06464	242.540635488483	263.919420578041	269.706846746018	1115.19191134996	1325.6880284589	1465.62147645464	258.722300937514	1302.1671387545	-2.33182627786349	1.90780006177906e-70	6.42683769474714e-69	-	Contig1331	122224	123764	-	1386	protein_coding	- && sp|D4AIS3|OPSB_ARTBC Probable aspartic-type endopeptidase OPSB OS=Arthroderma benhamiae (strain ATCC MYA-4681 / CBS 112371) OX=663331 GN=OPSB PE=3 SV=1 && - && PF00026:Eukaryotic aspartyl protease	Asp
FPSE_08194	16.5997393109989	20.1538466623232	19.4633806930116	341.430525542532	348.170745605976	359.252118957428	18.7389888887779	349.617796701979	-4.22292885756379	4.5774618754404e-70	1.53790512449796e-68	-	Contig1565	297579	299648	+	2070	protein_coding	- && sp|K0E4E1|ECDE_ASPRU Putative glycosyl hydrolase ecdE OS=Aspergillus rugulosus OX=41736 GN=ecdE PE=3 SV=1 && - && PF08244:Glycosyl hydrolases family 32 C terminal|PF00251:Glycosyl hydrolases family 32 N-terminal domain	-
FPSE_06955	646.467625389455	690.029321438588	628.38914808866	2135.04932530817	1926.61246402374	1983.834709995	654.962031638901	2015.16549977564	-1.62141290658346	5.2503929884683e-70	1.75930056547107e-68	-	Contig1360	215159	216740	+	1476	protein_coding	- && - && - && -	-
FPSE_11486	25552.5320460642	21979.2093457393	29735.4115606615	2962.0206631482	4487.64684059481	2882.49487777052	25755.7176508217	3444.05412717117	2.90257197176116	5.86231996850123e-70	1.95913446374395e-68	-	Contig2156	434638	435395	-	492	protein_coding	- && - && - && -	-
FPSE_03022	2332.26337319534	1802.32971580204	2547.84921548042	436.765022934278	413.135549450822	424.956046318374	2227.48076815927	424.952206234492	2.39036256743832	6.36210694669767e-70	2.1205340058583e-68	-	Contig1205	284024	284666	-	588	protein_coding	- && sp|Q82CX8|Y5210_STRAW UPF0303 protein SAV_5210 OS=Streptomyces avermitilis (strain ATCC 31267 / DSM 46492 / JCM 5070 / NBRC 14893 / NCIMB 12804 / NRRL 8165 / MA-4680) OX=227882 GN=SAV_5210 PE=3 SV=1 && - && PF03928:Haem-degrading	DUF336
FPSE_11391	27.6662321849981	26.8717955497642	25.9511742573488	487.757893632189	651.678188568619	415.418379443398	26.8297339973704	518.284820548069	-4.27233083034651	7.06132729442852e-70	2.34737895996055e-68	-	Contig2156	189221	190966	+	1530	protein_coding	- && sp|A0A384JQG4|ABA1_BOTFB Cytochrome P450 monooxygenase aba1 OS=Botryotinia fuckeliana (strain B05.10) OX=332648 GN=caba1 PE=2 SV=1 && - && PF00067:Cytochrome P450	p450
FPSE_09630	189.052586597487	207.296708526753	202.048428146501	843.599447850218	1011.01475983543	916.675760761579	199.465907756914	923.763322815742	-2.21212488316867	7.19702481231529e-70	2.38619251606211e-68	-	Contig1595	47940	49341	+	1350	protein_coding	- && sp|P50136|ODBA_MOUSE 2-oxoisovalerate dehydrogenase subunit alpha, mitochondrial OS=Mus musculus OX=10090 GN=Bckdha PE=1 SV=1 && - && PF00676:Dehydrogenase E1 component	-
FPSE_05620	2398.66233043933	2486.60079533711	2488.53224574934	690.620835756486	794.803772039297	828.717277359023	2457.93179050859	771.380628384935	1.67133759634584	9.63353645736679e-70	3.18564109780484e-68	-	Contig1252	345285	347824	-	2493	protein_coding	- && sp|Q9M8Z7|U80A2_ARATH Sterol 3-beta-glucosyltransferase UGT80A2 OS=Arabidopsis thaliana OX=3702 GN=UGT80A2 PE=1 SV=1 && - && PF03033:Glycosyltransferase family 28 N-terminal domain	-
FPSE_01409	291.41764568198	242.805866931798	339.218920649631	1487.66157557818	1907.3260378823	1636.23973944032	291.14747775447	1677.07578430027	-2.52581460281133	2.02001492758217e-69	6.66234766298634e-68	-	Contig0376	6711	8494	+	1674	protein_coding	- && sp|Q8CIZ9|NOX1_MOUSE NADPH oxidase 1 OS=Mus musculus OX=10090 GN=Nox1 PE=1 SV=2 && - && PF08022:FAD-binding domain|PF01794:Ferric reductase like transmembrane component|PF08030:Ferric reductase NAD binding domain	FAD_binding_8
FPSE_09739	638.167755733956	893.48720202966	568.145350705529	4.43416266938354	4.06030024030292	12.7168891666346	699.933436156382	7.07045069210703	6.62988989930261	5.4069510531645e-69	1.77864690127466e-67	-	Contig1596	13129	13776	-	648	protein_coding	- && - && - && -	-
FPSE_04719	2204.99870514435	2152.6227649329	2115.02070197393	278.243707503817	407.045099090368	241.620894166058	2157.54739068372	308.969900253414	2.80236156739462	5.4656665889597e-69	1.79327951443498e-67	-	Contig1236	22744	24042	-	1299	protein_coding	- && - && - && -	-
FPSE_02873	782.032163095946	548.952394802326	711.803636772996	3027.42456252161	3351.77784837006	3501.38348388007	680.929398223756	3293.52863159058	-2.27372254964815	6.40256139434585e-69	2.09521742876268e-67	-	Contig1203	163807	168417	-	4221	protein_coding	- && sp|Q4WY82|PPOC_ASPFU Linoleate 10R-lipoxygenase OS=Neosartorya fumigata (strain ATCC MYA-4609 / Af293 / CBS 101355 / FGSC A1100) OX=330879 GN=ppoC PE=1 SV=2 && - && PF03098:Animal haem peroxidase	An_peroxidase
FPSE_07507	3452.74577668776	3002.92315268615	3181.79932948137	658.473156403455	463.889302454609	415.418379443398	3212.48941961843	512.593612767154	2.64880697160142	8.71225677171117e-69	2.84367158204117e-67	-	Contig1369	55556	57196	-	1484	protein_coding	- && - && - && -	-
FPSE_08910	1685.79574780588	1629.58245869642	1500.53396866599	482.21519029546	414.150624510898	408.000194096194	1605.30405838943	434.788669634184	1.88533252579164	1.2770948522149e-68	4.15765324109962e-67	-	Contig1582	127549	128625	+	765	protein_coding	- && sp|O94628|YGE9_SCHPO Uncharacterized methyltransferase C1347.09 OS=Schizosaccharomyces pombe (strain 972 / ATCC 24843) OX=284812 GN=SPBC1347.09 PE=3 SV=1 && - && PF13489:Methyltransferase domain	-
FPSE_05764	1939.40287616837	1762.0220224774	2407.89824002115	387.98923357106	416.18077463105	432.374231665577	2036.4410462223	412.181413289229	2.30450434865873	3.62211603461852e-68	1.1761608226845e-66	-	Contig1261	27370	28649	+	921	protein_coding	- && - && - && PF07264:Etoposide-induced protein 2.4 (EI24)	-
FPSE_03243	925.896570457936	935.714309322147	860.096061100703	181.800669444725	195.909486594616	143.06500312464	907.235646960262	173.591719721327	2.38511630031294	3.77929463142678e-68	1.22404455170555e-66	-	Contig1208	47315	48326	-	957	protein_coding	- && - && - && PF13424:Tetratricopeptide repeat	-
FPSE_11892	3598.45459952875	3432.87188148238	3942.72483181292	1264.84490144165	1187.6378202886	1105.30961673333	3658.01710427468	1185.93077948786	1.62528003947895	4.21089537130568e-68	1.36033514828411e-66	-	Contig2163	509525	511212	-	1578	protein_coding	- && - && - && PF09362:Domain of unknown function (DUF1996)	-
FPSE_05877	5901.20732506009	6403.16499671524	5565.60005054927	1779.20777109014	1433.28598482693	1765.52811263444	5956.65745744154	1659.34062285051	1.84420177699351	7.42995370500409e-68	2.39411730765592e-66	-	Contig1264	120931	122346	-	1287	protein_coding	- && sp|Q00796|DHSO_HUMAN Sorbitol dehydrogenase OS=Homo sapiens OX=9606 GN=SORD PE=1 SV=4 && - && PF00107:Zinc-binding dehydrogenase|PF08240:Alcohol dehydrogenase GroES-like domain	ADH_N
FPSE_02185	644.623209910455	621.890125580258	639.511079913238	129.699258079468	101.507506007573	112.332520971939	635.341471801317	114.51309501966	2.47469714102183	8.51013192627078e-68	2.73518245252769e-66	-	Contig1195	330660	332419	+	1707	protein_coding	- && - && - && PF00172:Fungal Zn(2)-Cys(6) binuclear cluster domain	Zn_clus
FPSE_02322	1012.58409797093	645.882800178261	892.535028922389	4832.12876896071	6191.95786646196	6562.97455074735	850.333975690527	5862.35372872334	-2.78516759095647	1.54944895849025e-67	4.96730468906326e-66	-	Contig1197	40814	41434	-	570	protein_coding	- && - && - && PF12973:ChrR Cupin-like domain	-
FPSE_03020	993.217735441431	888.688667110059	1019.51041725299	165.172559434537	100.492430947497	109.153298680281	967.138939934827	124.939429687438	2.9563791023073	2.62059884710689e-67	8.37993017124357e-66	-	Contig1205	280691	281089	+	399	protein_coding	- && - && - && PF08592:Domain of unknown function (DUF1772)	-
FPSE_11479	173.375055025988	166.029308218186	146.438769023611	720.551433774825	824.240948781493	817.060128956275	161.947710755928	787.284170504198	-2.28182513093262	3.49182195019924e-67	1.11375860128001e-65	-	Contig2156	410486	413211	+	1710	protein_coding	- && - && - && -	-
FPSE_04500	903.763584709938	864.695992512056	909.217926659256	210.622726795718	240.572789237948	224.665041943878	892.559167960417	225.286852659182	1.98509198986024	5.0057476726551e-67	1.59261148807529e-65	-	Contig1230	35789	37103	+	1119	protein_coding	- && - && - && PF11927:Protein of unknown function (DUF3445)	-
FPSE_12052	486.003478716466	451.062282442471	425.413892290111	1638.42310633722	2092.06969881608	1973.23730235614	454.159884483016	1901.24336916981	-2.06591480497179	1.06688687355215e-66	3.38582058435353e-65	-	Contig2170	60735	61023	-	216	protein_coding	- && - && - && -	-
FPSE_07106	71.932203680995	78.6959726814523	68.5852462515647	516.579950983182	476.070203175518	580.737938609648	73.0711408713374	524.462697589449	-2.84392661123405	1.29776201584567e-66	4.10816674312551e-65	-	Contig1363	105621	106828	+	1161	protein_coding	- && sp|C5A1V0|GYAR_THEGJ Glyoxylate reductase OS=Thermococcus gammatolerans (strain DSM 15229 / JCM 11827 / EJ3) OX=593117 GN=gyaR PE=3 SV=1 && - && PF02826:D-isomer specific 2-hydroxyacid dehydrogenase, NAD binding domain|PF00389:D-isomer specific 2-hydroxyacid dehydrogenase, catalytic domain	2-Hacid_dh_C
FPSE_07592	2390.36246078384	2230.35903063043	2200.28884596236	5714.52714016803	5609.30478197849	5341.09344998654	2273.67011245887	5554.97512404435	-1.28869226029596	1.65248945985957e-66	5.21797361021822e-65	-	Contig1376	43433	44773	+	1287	protein_coding	- && - && - && PF00397:WW domain	WW
FPSE_12359	334.761409438477	283.113560256444	278.9751232665	1499.85552291898	1408.92418338511	1894.81648582856	298.95003098714	1601.19873071089	-2.42088515532618	2.06772203077712e-66	6.51280746644023e-65	-	Contig2188	19492	20309	-	753	protein_coding	- && - && - && PF11937:Protein of unknown function (DUF3455)	-
FPSE_07018	20.2885702689986	11.5164838070418	15.7560700848189	348.081769546608	344.110445365673	325.340414513069	15.8537080536198	339.177543141783	-4.41501442017976	2.91597261257104e-66	9.16168053510788e-65	-	Contig1362	2730	4045	+	1122	protein_coding	- && - && - && -	-
FPSE_10267	720.24424454945	841.663024897972	1015.8031066448	4201.3691292409	5955.44537746431	5069.79981443167	859.236792030739	5075.53810704563	-2.5625338360155	3.98860506883926e-66	1.25006057866433e-64	-	Contig1618	63487	65586	+	1896	protein_coding	- && sp|C7Z3B7|MEP_FUSV7 Extracellular metalloproteinase MEP OS=Fusarium vanettenii (strain ATCC MYA-4622 / CBS 123669 / FGSC 9596 / NRRL 45880 / 77-13-4) OX=660122 GN=MEP PE=2 SV=1 && - && PF02128:Fungalysin metallopeptidase (M36)|PF07504:Fungalysin/Thermolysin Propeptide Motif	-
FPSE_11421	5.53324643699962	4.79853491960075	5.56096591228903	483.323730962806	446.633026433321	539.408048818085	5.29758242296313	489.788268738071	-6.52894415976242	5.02396656881006e-66	1.5706440397131e-64	-	Contig2156	259625	261306	-	1287	protein_coding	- && - && - && -	-
FPSE_10688	501.681010287965	559.509171625448	500.486932106013	1631.77186233314	1619.04472082079	1787.78266867605	520.559038006475	1679.53308394333	-1.69023548815797	5.88121251274352e-66	1.83409397148652e-64	-	Contig1643	13888	16064	+	2112	protein_coding	- && - && - && PF01485:IBR domain, a half RING-finger domain	IBR
FPSE_00471	213.029987824485	170.827843137787	212.243532319031	876.855667870594	925.748454789066	1007.81346645579	198.700454427101	936.805863038485	-2.23643328727767	6.0667945782943e-66	1.88729740473901e-64	-	Contig0339	72140	73439	+	1080	protein_coding	- && - && - && -	-
FPSE_03285	18.4441547899987	8.63736285528135	4.63413826024086	397.966099577172	430.39182547211	363.491082012973	10.5718853018403	397.283002354085	-5.22815060523584	9.84277975487355e-66	3.05441335299635e-64	-	Contig1209	53374	54255	-	882	protein_coding	- && - && - && -	-
FPSE_10024	5989.73926805209	6176.67414851009	6909.50014601912	2034.1721245797	1978.3812920876	2283.7413461748	6358.63785419376	2098.76492094737	1.59922342121453	1.24530434449567e-65	3.85493597943512e-64	-	Contig1609	732	4006	+	3219	protein_coding	- && - && - && -	-
FPSE_02194	11.0664928739992	6.71794888744105	17.6097253889153	361.384257554758	560.321433161803	470.524899165481	11.7980557167852	464.076863294014	-5.29324918354917	1.80217628146967e-65	5.56510268878343e-64	-	Contig1195	350700	351149	-	450	protein_coding	- && - && - && PF16541:Alternaria alternata allergen 1	-
FPSE_09494	36074.9223537585	36996.7042301218	32168.3341472879	11716.1663131786	9309.25337595453	10581.5115274039	35079.9869103894	10535.6437388457	1.73543171882733	1.934468939784e-65	5.95901569005833e-64	-	Contig1593	105306	110102	+	4551	protein_coding	- && sp|I1RL06|ZRA1_GIBZE ZEB2-regulated ABC transporter 1 OS=Gibberella zeae (strain ATCC MYA-4620 / CBS 123657 / FGSC 9075 / NRRL 31084 / PH-1) OX=229533 GN=ZRA1 PE=2 SV=1 && - && PF00005:ABC transporter|PF06422:CDR ABC transporter|PF14510:ABC-transporter N-terminal|PF01061:ABC-2 type transporter|PF19055:ABC-2 type transporter	ABC2_membrane
FPSE_05508	1964.30248513486	2058.57148050872	2368.97147863513	628.542558385116	636.452062667483	634.784717567845	2130.6151480929	633.259779540148	1.75037043546876	2.047540483316e-65	6.28410057887464e-64	-	Contig1252	30719	35607	+	4842	protein_coding	- && sp|Q4WDD4|ATRF_ASPFU ABC multidrug transporter atrF OS=Neosartorya fumigata (strain ATCC MYA-4609 / Af293 / CBS 101355 / FGSC A1100) OX=330879 GN=atrF PE=1 SV=1 && - && PF01061:ABC-2 type transporter|PF19055:ABC-2 type transporter|PF14510:ABC-transporter N-terminal|PF06422:CDR ABC transporter|PF00005:ABC transporter	ABC2_membrane
FPSE_09788	42.4215560169971	24.9523815819239	25.0243466053006	419.028372256744	406.030024030292	500.197640554295	30.7994280680739	441.752012280444	-3.8397476967776	2.04997645679616e-65	6.28410057887464e-64	-	Contig1599	88083	89521	-	1296	protein_coding	- && - && - && -	-
FPSE_02396	132.797914487991	129.56044282922	158.487528500237	746.04786912378	987.668033453686	983.439428886411	140.28196193915	905.718443821292	-2.69080191241828	2.19481773794708e-65	6.71177395155225e-64	-	Contig1198	10750	12181	-	1233	protein_coding	- && sp|D4B5N0|MCPAL_ARTBC Metallocarboxypeptidase A-like protein ARB_03789 OS=Arthroderma benhamiae (strain ATCC MYA-4681 / CBS 112371) OX=663331 GN=ARB_03789 PE=3 SV=1 && - && PF00246:Zinc carboxypeptidase	-
FPSE_00467	15786.3520847599	15533.8172417316	16545.727244364	38675.8753430306	36111.2952621941	40915.531152883	15955.2988569518	38567.5672527026	-1.27333717014485	4.70526348502139e-65	1.43539018517638e-63	-	Contig0339	62269	63574	+	1197	protein_coding	- && sp|O13960|ECM33_SCHPO Cell wall protein ecm33 OS=Schizosaccharomyces pombe (strain 972 / ATCC 24843) OX=284812 GN=ecm33 PE=1 SV=2 && - && -	-
FPSE_03132	937.885271071435	866.615406479896	990.778760039496	2807.93351038712	3128.4613351534	2721.41428165981	931.759812530276	2885.93637573345	-1.63097100169811	8.68548951581744e-65	2.64320005820734e-63	-	Contig1206	174380	175231	+	798	protein_coding	- && sp|D4B5D4|SOD5_ARTBC Cell surface Cu-only superoxide dismutase ARB_03674 OS=Arthroderma benhamiae (strain ATCC MYA-4681 / CBS 112371) OX=663331 GN=ARB_03674 PE=1 SV=1 && - && PF00080:Copper/zinc superoxide dismutase (SODC)	-
FPSE_12235	225.018688437984	234.168504076517	227.99960240385	983.275571935799	1342.94430448019	1252.61358291351	229.062264972784	1192.94448644317	-2.38127799811026	1.11189392408256e-64	3.37560278301594e-63	-	Contig2178	8808	9355	-	495	protein_coding	- && - && - && -	-
FPSE_12141	8741.6071627199	7693.01118310393	8716.81406751305	21696.3579412936	23635.0076988033	24930.4014704233	8383.81080444563	23420.5890368401	-1.48208421454144	1.16860597538826e-64	3.53924679901843e-63	-	Contig2173	49157	50107	-	951	protein_coding	- && - && - && -	-
FPSE_07464	1036.56149919793	1124.77658515442	988.925104735399	2872.22886909319	2811.75791640977	2770.16235679858	1050.08772969591	2818.04971410051	-1.42435612776925	1.2196708267494e-64	3.68504382403255e-63	-	Contig1368	18040	19625	+	1140	protein_coding	- && sp|S0EG57|ME178_GIBF5 Methyltransferase FFUJ_09178 OS=Gibberella fujikuroi (strain CBS 195.34 / IMI 58289 / NRRL A-6831) OX=1279085 GN=FFUJ_09178 PE=2 SV=1 && - && PF13489:Methyltransferase domain	-
FPSE_05361	742.377230297449	690.029321438588	656.193977650106	2218.18987535911	2244.33095782744	2618.61942756285	696.200176462047	2360.38008691647	-1.76141513692699	1.39821757244372e-64	4.21438832421493e-63	-	Contig1247	455631	457590	-	1911	protein_coding	- && - && - && PF13738:Pyridine nucleotide-disulphide oxidoreductase	-
FPSE_11985	3813.32900283224	4419.45066095229	3606.28639411944	1210.52640874171	1117.59764114338	1243.07591603853	3946.35535263466	1190.39998864121	1.72918903405204	1.60380569530965e-64	4.82251741174374e-63	-	Contig2167	103832	105547	-	1716	protein_coding	- && sp|O74452|SCW1_SCHPO Cell wall integrity protein scw1 OS=Schizosaccharomyces pombe (strain 972 / ATCC 24843) OX=284812 GN=scw1 PE=1 SV=1 && - && PF00076:RNA recognition motif. (a.k.a. RRM, RBD, or RNP domain)	RRM_1
FPSE_05402	740.532814818449	677.553130647626	889.754545966245	7.75978467142119	4.06030024030292	1.05974076388622	769.280163810773	4.29327522520344	7.50272419264082	2.14885897082271e-64	6.44606527937983e-63	-	Contig1248	61011	62667	+	1497	protein_coding	- && sp|P38680|MTR_NEUCR N amino acid transport system protein OS=Neurospora crassa (strain ATCC 24698 / 74-OR23-1A / CBS 708.71 / DSM 1257 / FGSC 987) OX=367110 GN=mtr PE=3 SV=2 && - && PF01490:Transmembrane amino acid transporter protein	Aa_trans
FPSE_05673	4860.03478716466	5300.46167219099	5113.30815634976	1667.24516368821	1466.78346180943	1810.03722471766	5091.26820523514	1648.02195007177	1.62749984033256	2.25608785744122e-64	6.75165104890782e-63	-	Contig1256	75700	78647	-	2841	protein_coding	- && - && - && PF09759:Spinocerebellar ataxia type 10 protein domain	-
FPSE_05460	758.976969608448	720.739944924033	890.681373618293	70.9466027101366	102.522581067649	51.9272974304247	790.132762716925	75.1321604027367	3.39119367638289	2.49560382230702e-64	7.45073757280715e-63	-	Contig1250	110942	111817	-	876	protein_coding	- && sp|Q02IV5|HCHA_PSEAB Protein/nucleic acid deglycase HchA OS=Pseudomonas aeruginosa (strain UCBPP-PA14) OX=208963 GN=hchA PE=3 SV=1 && - && -	-
FPSE_06241	7671.84618489997	7266.90128224338	8030.96160499741	1779.20777109014	2254.4817084282	2325.07123596636	7656.56969071359	2119.58690516157	1.85265386435791	4.06773940726657e-64	1.21157089343148e-62	-	Contig1273	398813	402121	+	2598	protein_coding	- && sp|Q7RX33|EGT1_NEUCR Ergothioneine biosynthesis protein 1 OS=Neurospora crassa (strain ATCC 24698 / 74-OR23-1A / CBS 708.71 / DSM 1257 / FGSC 987) OX=367110 GN=egt-1 PE=1 SV=3 && - && PF12867:DinB superfamily|PF10017:Histidine-specific methyltransferase, SAM-dependent|PF03781:Sulfatase-modifying factor enzyme 1	DUF323
FPSE_02591	2309.20817970784	2009.6264243288	2401.41044645681	639.627965058575	625.28623700665	702.608126456563	2240.08168349782	655.840776173929	1.77231449973206	4.69526508064598e-64	1.39518030073252e-62	-	Contig1200	13846	15839	-	1764	protein_coding	- && sp|Q0DHJ5|MTP6_ORYSJ Metal tolerance protein 6 OS=Oryza sativa subsp. japonica OX=39947 GN=MTP6 PE=2 SV=2 && - && PF01545:Cation efflux family|PF16916:Dimerisation domain of Zinc Transporter	-
FPSE_03666	208.418949126986	229.369969156916	205.755738754694	838.056744513489	902.401728407325	991.917354997501	214.514885679532	910.791942639438	-2.08666470637329	5.70324128264677e-64	1.69070910400157e-62	-	Contig1216	239096	241116	+	1917	protein_coding	- && sp|Q9XWZ2|ACD11_CAEEL Acyl-CoA dehydrogenase family member 11 OS=Caenorhabditis elegans OX=6239 GN=acdh-11 PE=1 SV=1 && - && PF02770:Acyl-CoA dehydrogenase, middle domain|PF00441:Acyl-CoA dehydrogenase, C-terminal domain	-
FPSE_09208	6811.42636394653	6609.50199825808	6928.96352671213	13748.1213564237	13934.9504247196	13864.5884139234	6783.29729630558	13849.2200650222	-1.02973192861459	7.8197178098509e-64	2.31269072033595e-62	-	Contig1588	328252	329082	+	621	protein_coding	- && - && - && PF08718:Glycolipid transfer protein (GLTP)	-
FPSE_00542	177.063885983988	194.820517735791	187.219185713731	1530.89466160467	1148.04989294565	1020.53035562243	186.367863144503	1233.15830339092	-2.72599952233505	9.90974166127909e-64	2.92395398572495e-62	-	Contig0340	70016	70881	-	762	protein_coding	- && - && - && PF17784:Sulfotransferase domain	-
FPSE_08469	393.782704766473	394.439570391182	344.77988656192	13.3024880081506	26.391951561969	23.3142968054968	377.667387239858	21.0029121252055	4.15862405787155	1.14437740650595e-63	3.36869414592722e-62	-	Contig1573	69807	70847	-	1041	protein_coding	- && - && - && -	-
FPSE_02831	469.403739405468	361.809532937897	388.340786208184	7.75978467142119	15.226125901136	10.5974076388622	406.518019517183	11.1944394038064	5.17109959846019	1.4693207019373e-63	4.31514487732122e-62	-	Contig1203	67283	70124	-	2577	protein_coding	- && sp|Q9XIG1|U80B1_ARATH Sterol 3-beta-glucosyltransferase UGT80B1 OS=Arabidopsis thaliana OX=3702 GN=UGT80B1 PE=2 SV=1 && - && PF03033:Glycosyltransferase family 28 N-terminal domain	-
FPSE_00536	703.644505238451	529.758255123923	848.047301624077	53.2099520326024	68.0100290250739	54.0467789581972	693.816687328817	58.4222533386245	3.56782712328114	1.71085179527893e-63	5.01279576016725e-62	-	Contig0340	56470	56910	-	441	protein_coding	- && - && - && -	-
FPSE_10943	280.351152807981	311.904769774049	268.78001909397	1026.50865796229	1195.75842076921	1124.38495048328	287.011980558666	1115.55067640493	-1.95937931037134	1.9378572269254e-63	5.66474784269909e-62	-	Contig1660	20200	21798	-	1461	protein_coding	- && sp|Q9DDE3|ACES_DANRE Acetylcholinesterase OS=Danio rerio OX=7955 GN=ache PE=3 SV=1 && - && PF00135:Carboxylesterase family	COesterase
FPSE_08472	6.45545417649955	10.5567768231217	6.4877935643372	544.293467666829	354.26119596643	584.976901665193	7.83334152131947	494.510521766151	-5.98468106120975	2.06753261562096e-63	6.02982486671492e-62	-	Contig1573	78114	79830	-	1614	protein_coding	- && sp|D7PI20|GSFF_PENAE Cytochrome P450 monooxygenase gsfF OS=Penicillium aethiopicum OX=36650 GN=gsfF PE=1 SV=2 && - && PF00067:Cytochrome P450	p450
FPSE_04421	7972.48590797695	8122.95991190015	6869.64655698105	19985.8796915789	21352.103888693	21000.8827179332	7655.03079228605	20779.6220994017	-1.44072427376923	3.59690276273571e-63	1.04659071380386e-61	-	Contig1227	47831	49687	-	1797	protein_coding	- && - && - && PF00170:bZIP transcription factor	bZIP_1
FPSE_07545	638.167755733956	666.996353824505	697.901221992273	2139.48348797756	1871.79841077965	2104.64515707803	667.688443850245	2038.64235194508	-1.61014816165906	4.16520420941803e-63	1.20915686254511e-61	-	Contig1371	10045	16841	-	5955	protein_coding	- && sp|Q6Q887|SIRI_LEPMC Probable aminotransferase sirI OS=Leptosphaeria maculans OX=5022 GN=sirI PE=2 SV=1 && - && PF00155:Aminotransferase class I and II	Aminotran_1_2
FPSE_04976	1139.84876602192	1298.48354924396	1204.87594766262	3118.32489724397	3252.30049248264	3172.86384707534	1214.4027543095	3181.16307893398	-1.38956594444121	4.3435526141298e-63	1.25803262954992e-61	-	Contig1242	11504	15200	+	3522	protein_coding	- && sp|A0A1D8PNZ7|GDE1_CANAL Glycerophosphocholine phosphodiesterase GDE1 OS=Candida albicans (strain SC5314 / ATCC MYA-2876) OX=237561 GN=GDE1 PE=1 SV=1 && - && PF12796:Ankyrin repeats (3 copies)|PF03009:Glycerophosphoryl diester phosphodiesterase family|PF03105:SPX domain	SPX
FPSE_06068	48.8770101934966	86.3736285528136	29.6584848655415	9395.99069642371	8447.45464995023	11243.8495048328	54.9697078706172	9695.76495040224	-7.46368360156574	6.82387561306855e-63	1.97188093690483e-61	-	Contig1269	12218	13878	-	1599	protein_coding	- && sp|A0A098D1J7|CLM2_GIBZE Cytochrome P450 monooxygenase CLM2 OS=Gibberella zeae (strain ATCC MYA-4620 / CBS 123657 / FGSC 9075 / NRRL 31084 / PH-1) OX=229533 GN=CLM2 PE=3 SV=1 && - && PF00067:Cytochrome P450	p450
FPSE_06916	1677.49587815038	1818.64473452869	1732.24088167803	4298.92070796734	4657.16437562745	4230.48512943379	1742.79383145237	4395.52340434286	-1.33481817023831	1.00033178700645e-62	2.88402292551356e-61	-	Contig1360	101830	103045	+	1110	protein_coding	- && sp|Q8J0P4|CRF1_ASPFU Probable glycosidase crf1 OS=Neosartorya fumigata (strain ATCC MYA-4609 / Af293 / CBS 101355 / FGSC A1100) OX=330879 GN=crf1 PE=1 SV=2 && - && PF00722:Glycosyl hydrolases family 16	-
FPSE_01450	1296.62408173691	1291.76560035652	1261.41243443756	3454.21271944978	3214.74271525984	3719.69008124063	1283.267372177	3462.88183865008	-1.43207856811491	1.19166735374849e-62	3.42781209814547e-61	-	Contig1163	83484	86540	+	3057	protein_coding	- && - && - && -	-
FPSE_04664	476.781401321467	583.501846223452	469.901619588423	2035.28066524704	1828.15018319639	2184.1257143695	510.061622377781	2015.85218760431	-1.9829682762786	1.27706639029501e-62	3.66509326909496e-61	-	Contig1234	125794	126669	-	816	protein_coding	- && - && - && -	-
FPSE_09969	426.059975648971	466.417594185193	397.609062728666	1444.42848955169	1596.71306949912	1740.09433430117	430.028877520943	1593.74529778399	-1.8903958836128	1.39139354894421e-62	3.98412893707912e-61	-	Contig1605	16236	20720	-	4485	protein_coding	- && - && - && -	-
FPSE_01901	916.674493062937	790.798554750204	914.778892571545	160.738396765153	110.643181548255	99.6156318053046	874.083980128229	123.665736706237	2.8244816639024	4.36488241179499e-62	1.24701028358742e-60	-	Contig1192	160175	162445	-	2271	protein_coding	- && sp|P31907|HOXX_BRADU Hydrogenase maturation factor HoxX OS=Bradyrhizobium diazoefficiens (strain JCM 10833 / BCRC 13528 / IAM 13628 / NBRC 14792 / USDA 110) OX=224911 GN=hoxX PE=4 SV=2 && - && PF02911:Formyl transferase, C-terminal domain|PF00378:Enoyl-CoA hydratase/isomerase	ECH
FPSE_06973	0	0.959706983920151	6.4877935643372	1212.7434900764	939.959505630127	1161.4758772193	2.48250018275245	1104.72629097527	-8.78985614063154	6.00444664122318e-62	1.71153898716676e-60	-	Contig1360	255629	260453	-	4047	protein_coding	- && - && - && PF00004:ATPase family associated with various cellular activities (AAA)	AAA
FPSE_11785	427.90439112797	356.051291034376	455.072377155652	19.9537320122259	27.4070266220447	10.5974076388622	413.009353106	19.3193887577109	4.41258074215438	6.10346821508522e-62	1.73583738243473e-60	-	Contig2163	160346	161431	+	1035	protein_coding	- && - && - && -	-
FPSE_02540	1655.36289240239	1604.63007711449	1439.36334363081	4040.63073247575	4345.5363321842	4140.40716450346	1566.45210438256	4175.52474305447	-1.41456473173462	6.31017453552958e-62	1.79058308498057e-60	-	Contig1199	100660	103608	+	2901	protein_coding	- && - && - && PF00069:Protein kinase domain	Pkinase
FPSE_03303	210.263364605985	183.304033928749	254.877604313247	1017.64033262352	1268.84382509466	1234.59798992745	216.14833428266	1173.69404921521	-2.44063790655064	8.98496242434908e-62	2.54385486706459e-60	-	Contig1209	102059	103836	-	1488	protein_coding	- && sp|Q2ULM2|LAP2_ASPOR probable leucine aminopeptidase 2 OS=Aspergillus oryzae (strain ATCC 42149 / RIB 40) OX=510516 GN=lap2 PE=1 SV=1 && - && PF04389:Peptidase family M28|PF02225:PA domain	-
FPSE_07386	11.9887006134992	7.6776558713612	6.4877935643372	325.91095619969	331.929544644764	328.519636804728	8.71805001639919	328.786712549727	-5.23455779252812	9.7642410192042e-62	2.75828862333977e-60	-	Contig1365	179286	179804	-	519	protein_coding	- && - && - && -	-
FPSE_05166	8413.30120745792	7878.23463100052	9930.95829169616	2319.06707608759	2012.89384413017	2544.43757409081	8740.8313767182	2292.13283143619	1.93122399697655	1.33565388253767e-61	3.76463160315261e-60	-	Contig1245	145805	146949	-	1089	protein_coding	- && sp|O42896|YBQ3_SCHPO Uncharacterized oxidoreductase C115.03 OS=Schizosaccharomyces pombe (strain 972 / ATCC 24843) OX=284812 GN=SPBC115.03 PE=3 SV=1 && - && PF02894:Oxidoreductase family, C-terminal alpha/beta domain|PF01408:Oxidoreductase family, NAD-binding Rossmann fold	GFO_IDH_MocA
FPSE_04872	7.37766191599949	9.59706983920151	7.41462121638537	430.113778930203	312.643118503325	408.000194096194	8.12978432386212	383.585697176574	-5.56219010415033	1.42378200809485e-61	4.00406908928281e-60	-	Contig1239	68447	70955	-	2463	protein_coding	- && sp|Q9UV10|HET6_NEUCR Heterokaryon incompatibility protein 6, OR allele OS=Neurospora crassa (strain ATCC 24698 / 74-OR23-1A / CBS 708.71 / DSM 1257 / FGSC 987) OX=367110 GN=het-6 PE=4 SV=1 && - && PF06985:Heterokaryon incompatibility protein (HET)	-
FPSE_02256	3.68883095799975	7.6776558713612	7.41462121638537	593.069257030048	380.653147528399	695.18994110936	6.26036934858211	556.304115222602	-6.47695352970123	1.74076109821096e-61	4.88459890342091e-60	-	Contig1195	489086	491503	-	1548	protein_coding	- && sp|S0EG57|ME178_GIBF5 Methyltransferase FFUJ_09178 OS=Gibberella fujikuroi (strain CBS 195.34 / IMI 58289 / NRRL A-6831) OX=1279085 GN=FFUJ_09178 PE=2 SV=1 && - && PF13489:Methyltransferase domain	-
FPSE_03430	201.041287210986	247.604401851399	221.511808839513	1080.82715066224	907.477103707703	1119.08624666385	223.385832633966	1035.79683367793	-2.21341293463966	3.57052053646479e-61	9.99666405309332e-60	-	Contig1212	153910	157029	-	3120	protein_coding	- && - && - && -	-
FPSE_09093	1302.15732817391	1255.29673496756	1405.99754815708	4113.79441652058	5430.65157140516	4859.9711431822	1321.15053709951	4801.47237703598	-1.8617652099243	4.51957576412867e-61	1.26257505659107e-59	-	Contig1587	55460	56953	-	1446	protein_coding	- && - && - && -	-
FPSE_00109	2188.39896583335	2330.16855695813	2253.11802212911	514.36286964849	327.869244404461	343.356007499135	2257.22851497353	395.196040517362	2.51541093239572	4.79529624864261e-61	1.33663578399664e-59	-	Contig0333	35925	37498	-	1524	protein_coding	- && sp|B8N2C8|CP51A_ASPFN Sterol 14-alpha demethylase OS=Aspergillus flavus (strain ATCC 200026 / FGSC A1120 / NRRL 3357 / JCM 12722 / SRRC 167) OX=332952 GN=cyp51A PE=1 SV=1 && - && PF00067:Cytochrome P450	p450
FPSE_11393	287.72881472398	294.630044063486	268.78001909397	932.282701237889	954.170556471187	984.499169650297	283.712959293812	956.984142453124	-1.75436085345108	4.85987376013046e-61	1.35164568441244e-59	-	Contig2156	193430	194751	+	1200	protein_coding	- && sp|Q30DW8|EPOA_DOTSE Putative epoxide hydrolase OS=Dothistroma septosporum OX=64363 GN=epoA PE=3 SV=1 && - && PF06441:Epoxide hydrolase N terminus	EHN
FPSE_10443	2527.77141396933	2531.70702358136	2427.36162071416	5486.16776269478	6021.42525636923	5854.00797970747	2495.61335275495	5787.20033292383	-1.21358581642048	5.34068279991097e-61	1.4820982950678e-59	-	Contig1627	46877	48388	-	1512	protein_coding	- && sp|Q2U100|M2DH_ASPOR Mannitol 2-dehydrogenase OS=Aspergillus oryzae (strain ATCC 42149 / RIB 40) OX=510516 GN=AO090011000230 PE=3 SV=1 && - && PF01232:Mannitol dehydrogenase Rossmann domain|PF08125:Mannitol dehydrogenase C-terminal domain	Mannitol_dh_C
FPSE_05159	588.368537800959	537.435910995284	481.950379065049	1658.37683834944	1762.17030429147	1748.57226041226	535.918275953764	1723.03980101772	-1.68494442052898	1.11287856863281e-60	3.08157298597908e-59	-	Contig1245	121020	123227	-	2208	protein_coding	- && sp|P21657|DAL81_YEAST Transcriptional activator protein DAL81 OS=Saccharomyces cerevisiae (strain ATCC 204508 / S288c) OX=559292 GN=DAL81 PE=1 SV=3 && - && PF04082:Fungal specific transcription factor domain	Fungal_trans
FPSE_12211	162.308562151989	138.197805684502	176.097253889153	5469.53965268459	10795.3232639054	6068.07561401249	158.867873908548	7444.31284353416	-5.55011060510516	1.25018741354805e-60	3.45419105773945e-59	-	Contig2176	2012	2504	+	432	protein_coding	- && - && - && -	-
FPSE_03246	571.768798489961	758.168517296919	648.77935643372	3.32562200203765	4.06030024030292	5.29870381943109	659.572224073533	4.22820868725722	7.28164551244406	1.6840862999637e-60	4.64284535957169e-59	-	Contig1208	52873	54860	+	1764	protein_coding	- && - && - && -	-
FPSE_10451	426.059975648971	386.761914519821	482.877206717097	49.8843300305648	36.5427021627263	31.7922229165866	431.899698961963	39.4064183699592	3.45878535909162	1.92884101883178e-60	5.30599737909642e-59	-	Contig1627	71443	72186	+	687	protein_coding	- && sp|Q5B2C1|CUTI1_EMENI Probable cutinase 1 OS=Emericella nidulans (strain FGSC A4 / ATCC 38163 / CBS 112.46 / NRRL 194 / M139) OX=227321 GN=AN5309 PE=3 SV=1 && - && PF01083:Cutinase	-
FPSE_00110	938.807478810935	938.593430273907	1072.33959341973	150.76153075904	203.015012015146	130.348113958005	983.246834168192	161.374885577397	2.60507651565237	2.26357896406472e-60	6.21325302140554e-59	-	Contig0333	39409	40195	+	627	protein_coding	- && - && - && -	-
FPSE_08291	2140.44416337935	2410.78394360742	2147.45966979561	419.028372256744	579.607859303242	558.483382568037	2232.89592559413	519.039871376008	2.10388028372481	2.39946440906237e-60	6.57192436734278e-59	-	Contig1567	69755	70417	-	663	protein_coding	- && - && - && -	-
novel.486	390.093873808473	370.446895793178	324.38967821686	9.97686600611296	8.12060048060584	11.6571484027484	361.64348260617	9.91820496315574	5.19170366746342	2.68997157424871e-60	7.35161645639035e-59	-	Contig1458	84691	85474	+	733	-	- && - && -	-
novel.465	87.6097352524939	88.2930425206539	114.926628853973	650.713371732034	597.879210384605	545.766493401403	96.9431355423737	598.119691839347	-2.6244423378173	2.71186847636123e-60	7.39541795101194e-59	-	Contig1366	52749	54020	+	1126	-	- && - && -	-
FPSE_05024	1102.03824870242	1114.21980833129	1035.26648733781	2603.96202759548	2587.42632813304	2649.35190971555	1083.84151479051	2613.58008848136	-1.26994288908455	6.10895382811356e-60	1.66234793262209e-58	-	Contig1242	154442	155767	-	975	protein_coding	- && sp|Q876L8|XYL1_HYPJE NAD(P)H-dependent D-xylose reductase xyl1 OS=Hypocrea jecorina OX=51453 GN=xyl1 PE=1 SV=1 && - && PF00248:Aldo/keto reductase family	Aldo_ket_red
FPSE_01640	9222.99960273886	9125.85371009671	8790.96027967691	20133.315600336	21038.4456951296	22980.4784648727	9046.60453083749	21384.0799201127	-1.2411029219698	7.76125788342933e-60	2.10741569123548e-58	-	Contig1190	427173	428907	+	1344	protein_coding	- && sp|P53373|TBB_BOTFU Tubulin beta chain OS=Botryotinia fuckeliana OX=40559 GN=tubA PE=3 SV=1 && - && PF03953:Tubulin C-terminal domain|PF00091:Tubulin/FtsZ family, GTPase domain	Tubulin
FPSE_05503	414.993482774971	262.959713594121	348.487197170113	1813.57253177787	2359.034439616	2048.47889659206	342.146797846402	2073.69528932864	-2.59906236749557	1.21731094967087e-59	3.29825820535555e-58	-	Contig1252	18845	20227	+	1239	protein_coding	- && sp|B6H6L7|PCEST_PENRW Lovastatin esterase OS=Penicillium rubens (strain ATCC 28089 / DSM 1075 / NRRL 1951 / Wisconsin 54-1255) OX=500485 GN=PcEST PE=1 SV=1 && - && PF00144:Beta-lactamase	Beta-lactamase
FPSE_02659	1388.8448556869	1235.14288830523	1310.53429999611	391.314855573097	353.246120906354	414.358638679512	1311.50734799608	386.306538386321	1.76410591886	1.47751941772871e-59	3.99469252016394e-58	-	Contig1201	153942	154664	+	723	protein_coding	- && - && - && -	-
FPSE_07185	1781.70535271388	1841.67770214277	1724.82626046165	4889.7728836627	4643.96839984647	5571.05719574985	1782.73643843943	5034.93282641967	-1.49789276795601	2.03867298376669e-59	5.50005158939539e-58	-	Contig1364	125991	127151	+	1161	protein_coding	- && - && - && -	-
FPSE_05000	1923.72534459687	2249.55317030883	1800.8261279296	6991.56598895049	9551.85631531263	8749.21974664462	1991.36821427843	8430.88068363591	-2.08208179918975	2.80835738636174e-59	7.56036211768624e-58	-	Contig1242	87077	88833	-	1665	protein_coding	- && sp|O69787|BETC_RHIME Choline-sulfatase OS=Rhizobium meliloti (strain 1021) OX=266834 GN=betC PE=1 SV=2 && - && PF12411:Choline sulfatase enzyme C terminal|PF00884:Sulfatase	Sulfatase
FPSE_08100	5.53324643699962	6.71794888744105	3.70731060819269	365.818420224142	550.170682561046	474.763862221026	5.31950197754445	463.584321668738	-6.44988711943687	2.96179490319504e-59	7.95642942118429e-58	-	Contig1565	78128	78811	-	684	protein_coding	- && - && - && -	-
FPSE_11016	986.762281264932	1477.94875523703	964.827585782147	6193.41670846146	6330.00807463226	7759.4218731749	1143.17954076137	6760.94888542287	-2.56441279040556	7.25700202560901e-59	1.94533975575847e-57	-	Contig1668	5069	5848	-	780	protein_coding	- && sp|I1S3L0|CHRY4_GIBZE Short-chain dehydrogenase chry4 OS=Gibberella zeae (strain ATCC MYA-4620 / CBS 123657 / FGSC 9075 / NRRL 31084 / PH-1) OX=229533 GN=chry4 PE=3 SV=1 && - && PF00106:short chain dehydrogenase	adh_short
FPSE_05174	362.427641623475	324.380960565011	363.316439602883	26.6049760163012	30.4522518022719	16.9558522221795	350.041680597123	24.6710266802509	3.82452954646282	7.63662722917766e-59	2.04275724969022e-57	-	Contig1245	176512	177533	-	915	protein_coding	- && sp|P40100|PUG1_YEAST Protoporphyrin uptake protein 1 OS=Saccharomyces cerevisiae (strain ATCC 204508 / S288c) OX=559292 GN=PUG1 PE=1 SV=1 && - && PF04479:RTA1 like protein	RTA1
FPSE_04527	3365.13604143527	3473.17957480702	3436.67693379462	1163.96770071318	885.145452386037	1055.50180083067	3424.99751667897	1034.87165130996	1.72731994347115	8.38213770943729e-59	2.23742697036441e-57	-	Contig1231	5883	8471	+	2589	protein_coding	- && sp|P38094|FLUG_EMENI Protein fluG OS=Emericella nidulans (strain FGSC A4 / ATCC 38163 / CBS 112.46 / NRRL 194 / M139) OX=227321 GN=fluG PE=1 SV=1 && - && PF00120:Glutamine synthetase, catalytic domain|PF04909:Amidohydrolase	Amidohydro_2
FPSE_09738	2774.00088041581	5248.6374950593	2288.33747290694	17.7366506775341	23.3467263817418	14.8363706944071	3436.99194946068	18.6399159178943	7.52466451394423	1.01262437030074e-58	2.69726309543743e-57	-	Contig1596	12239	12539	+	228	protein_coding	- && - && - && -	-
FPSE_05823	160.464146672989	164.109894250346	186.292358061683	748.264950458472	672.994764830209	734.40034937315	170.288799661672	718.553354887277	-2.07659794878556	1.20100203829813e-58	3.19228368787303e-57	-	Contig1262	125892	127127	+	1236	protein_coding	- && - && - && PF02958:Ecdysteroid kinase	-
FPSE_04168	414.993482774971	434.747263715828	437.462651766737	54.3184926999483	35.5276271026506	26.4935190971555	429.067799419179	38.7798796332515	3.47400065489596	1.30198030391191e-58	3.45339996820761e-57	-	Contig1222	154045	156476	+	1977	protein_coding	- && - && - && PF00012:Hsp70 protein	HSP70
FPSE_01285	3024.84138555979	3479.89752369447	3014.04352446065	904.569184554242	648.632963388392	769.371794581395	3172.92747790497	774.191314174676	2.03580342017238	2.08297604134461e-58	5.51332250943293e-57	-	Contig0357	60603	61976	-	1374	protein_coding	- && sp|Q7WHW5|HMP_BORBR Flavohemoprotein OS=Bordetella bronchiseptica (strain ATCC BAA-588 / NCTC 13252 / RB50) OX=257310 GN=hmp PE=3 SV=1 && - && PF00042:Globin|PF00175:Oxidoreductase NAD-binding domain	NAD_binding_1
FPSE_04697	4.61103869749968	4.79853491960075	1.85365530409634	513.254328981144	637.467137727559	490.659973679319	3.75440964039893	547.127146796008	-7.19142392401155	2.25583584113753e-58	5.95833873427499e-57	-	Contig1235	72448	74053	+	1458	protein_coding	- && sp|D4ANW6|PHYA_ARTBC 3-phytase A OS=Arthroderma benhamiae (strain ATCC MYA-4681 / CBS 112371) OX=663331 GN=ARB_05933 PE=1 SV=1 && - && PF00328:Histidine phosphatase superfamily (branch 2)	Acid_phosphat_A
FPSE_05726	1446.0217355359	1350.30772637565	1487.55838153732	3491.90310213954	3919.2048069524	3644.44848700471	1427.96261448296	3685.18546536555	-1.36780412687409	2.49196899882715e-58	6.56826724188772e-57	-	Contig1259	10599	11381	-	726	protein_coding	- && - && - && -	-
FPSE_06753	50.7214256724965	60.4615399869695	57.4633144269866	380.229448899638	388.773748009005	398.462527221218	56.2154266954842	389.15524137662	-2.79226925128068	2.94495416169133e-58	7.74602870211881e-57	-	Contig1357	215854	217075	+	1170	protein_coding	- && - && - && -	-
FPSE_06707	156.775315714989	143.956047588023	113.072973549877	708.35748643402	870.934401544977	749.236720067557	137.934778950963	776.176202682185	-2.49294676181031	4.43433617579549e-58	1.16392086414265e-56	-	Contig1357	106745	107959	+	1161	protein_coding	- && sp|Q9TSZ1|RENI_CALJA Renin OS=Callithrix jacchus OX=9483 GN=REN PE=2 SV=1 && - && PF00026:Eukaryotic aspartyl protease	Asp
FPSE_06918	2274.16428560684	2139.18686715802	2206.7766395267	4736.79427156896	4991.12407039237	4819.70099415452	2206.70926409719	4849.20644537195	-1.13585383180064	5.89190126885678e-58	1.54328615564088e-56	-	Contig1360	104701	106213	-	1419	protein_coding	- && sp|C7C436|PRPC_GIBMO 2-methylcitrate synthase, mitochondrial OS=Gibberella moniliformis OX=117187 GN=mcsA PE=1 SV=1 && - && PF00285:Citrate synthase, C-terminal domain	Citrate_synt
FPSE_02701	1512.4206927799	1562.40296982201	1542.24121300816	290.437654844622	400.954648729914	403.761231040649	1539.02162520335	365.051178205062	2.07439947078206	6.51317424480478e-58	1.70247888610571e-56	-	Contig1202	119395	123748	+	2772	protein_coding	- && - && - && -	-
FPSE_02628	10100.9413707428	9745.82442170913	10629.7863413405	31267.498063158	26916.7453680281	34552.8476065102	10158.8507112641	30912.3636792321	-1.6054246245334	9.48748222572628e-58	2.47479893502951e-56	-	Contig1201	59970	60806	-	774	protein_coding	- && - && - && -	-
FPSE_00537	489.692309674466	538.395617979205	562.58438479324	2722.57587900149	1996.65264316896	2133.25815770296	530.22410414897	2284.16222662447	-2.10678363810593	1.05778331477393e-57	2.75351487248694e-56	-	Contig0340	58874	60481	-	1515	protein_coding	- && sp|A0A2I6PJ00|NODJ_HYPPI Cytochrome P450 monooxygenase nodJ OS=Hypoxylon pulicicidum OX=1243767 GN=nodJ PE=3 SV=1 && - && PF00067:Cytochrome P450	p450
FPSE_06180	1437.7218658804	1496.18318793151	1384.68051215997	3473.05791079466	3864.39075370831	3994.16293908716	1439.52852199063	3777.20386786337	-1.39191830909383	1.83058202265945e-57	4.75536142339927e-56	-	Contig1273	214326	216934	+	2553	protein_coding	- && - && - && -	-
FPSE_02821	7.37766191599949	13.4358977748821	8.34144886843355	288.22057350993	439.527501012791	370.909267360177	9.71833618643838	366.219113960966	-5.24210187227651	1.88573221122291e-57	4.88854735168673e-56	-	Contig1203	43321	45239	-	1770	protein_coding	- && - && - && PF11374:Protein of unknown function (DUF3176)	-
FPSE_08439	457.415038791968	381.96337960022	579.267282530107	34.3647606877224	40.6030024030292	40.2701490276763	472.881900307432	38.4126373728093	3.620172076801	1.95057552994214e-57	5.04626305990575e-56	-	Contig1572	23873	26506	+	2634	protein_coding	- && sp|Q01738|CDH_PHACH Cellobiose dehydrogenase OS=Phanerochaete chrysosporium OX=5306 GN=CDH-1 PE=1 SV=1 && - && PF05199:GMC oxidoreductase|PF16010:Cytochrome domain of cellobiose dehydrogenase|PF00732:GMC oxidoreductase	-
FPSE_10047	139.25336866449	159.311359330745	203.902083450598	889.049615211399	1123.68809150383	1211.28369312195	167.488937148611	1074.67379994573	-2.68191700384802	2.12717563344969e-57	5.49186184545751e-56	-	Contig1610	510	2035	+	1425	protein_coding	- && - && - && PF01490:Transmembrane amino acid transporter protein	Aa_trans
FPSE_03033	312.628423690478	347.413928179095	417.999271073725	9.97686600611296	20.3015012015146	18.0155929860657	359.347207647766	16.0979867312311	4.47039006055588	3.81573634371121e-57	9.83117836286658e-56	-	Contig1205	307552	308502	-	951	protein_coding	- && - && - && -	-
FPSE_10257	23.0551934874984	19.194139678403	15.7560700848189	540.967845664792	329.899394524612	643.262643678935	19.3351344169068	504.709961289446	-4.70537353293554	4.50560091880187e-57	1.15849114236704e-55	-	Contig1618	39022	40396	-	1134	protein_coding	- && - && - && -	-
FPSE_05928	1386.0782324684	1375.26010795758	1302.19285112768	486.649352964843	495.356629316957	474.763862221026	1354.51039718455	485.589948167609	1.47982111225114	5.38594078817698e-57	1.38202582464851e-55	-	Contig1264	303209	305028	+	1140	protein_coding	- && sp|P36605|HIS8_SCHPO Histidinol-phosphate aminotransferase OS=Schizosaccharomyces pombe (strain 972 / ATCC 24843) OX=284812 GN=his3 PE=3 SV=1 && - && PF00155:Aminotransferase class I and II	Aminotran_1_2
FPSE_05534	530.269450212463	429.948728796227	507.901553322398	1740.40884773304	2251.43648324797	2207.44001117499	489.373244110363	2066.42844738533	-2.07803647264808	5.58224413368804e-57	1.42948564716129e-55	-	Contig1252	82891	84219	-	1281	protein_coding	- && sp|Q00770|FAAA_EMENI Fumarylacetoacetase OS=Emericella nidulans (strain FGSC A4 / ATCC 38163 / CBS 112.46 / NRRL 194 / M139) OX=227321 GN=fahA PE=1 SV=3 && - && PF01557:Fumarylacetoacetate (FAA) hydrolase family|PF09298:Fumarylacetoacetase N-terminal	FAA_hydrolase
FPSE_03231	32.2772708824978	34.5494514211254	15.7560700848189	401.29172157921	559.306358101728	409.05993486008	27.527597462814	456.552671513673	-4.05447024159139	6.05695590935882e-57	1.54790238340795e-55	-	Contig1208	20689	22294	+	1503	protein_coding	- && sp|C8VJW1|HXNP_EMENI Major facilitator-type transporter hxnP OS=Emericella nidulans (strain FGSC A4 / ATCC 38163 / CBS 112.46 / NRRL 194 / M139) OX=227321 GN=hxnP PE=2 SV=1 && - && PF07690:Major Facilitator Superfamily	MFS_1
FPSE_05341	2.76662321849981	0.959706983920151	0.926827652048172	2367.84286545081	1913.41648824275	3398.5886297831	1.55105261815604	2559.94932782555	-10.6806949291635	7.29135975945711e-57	1.85959193541296e-55	-	Contig1247	412969	414798	-	1605	protein_coding	- && sp|P39932|STL1_YEAST Sugar transporter STL1 OS=Saccharomyces cerevisiae (strain ATCC 204508 / S288c) OX=559292 GN=STL1 PE=1 SV=2 && - && PF00083:Sugar (and other) transporter	Sugar_tr
FPSE_07017	2268.63103916984	2254.35170522843	2559.89797495705	8903.79864012214	6865.96770635224	8508.65859324245	2360.96023978511	8092.80831323894	-1.77715979826135	8.49184860820629e-57	2.16138991140992e-55	-	Contig1362	34	428	-	395	protein_coding	- && - && - && -	-
FPSE_01326	358.738810665475	507.68499449376	442.096790026978	1751.4942544065	1835.25570861692	2044.23993353652	436.173531728738	1876.99663218664	-2.10600872243863	8.61678345746548e-57	2.18876723347999e-55	-	Contig0358	122533	123524	-	936	protein_coding	- && - && - && -	-
FPSE_02315	598.512822935459	687.150200486828	758.145019375404	4.43416266938354	3.04522518022719	3.17922229165866	681.26934759923	3.5528700470898	7.59098108261448	1.08372696576782e-56	2.7472587609072e-55	-	Contig1197	22573	25417	+	2196	protein_coding	- && - && - && -	-
FPSE_00241	916.674493062937	893.48720202966	907.36427135516	288.22057350993	249.70846477863	258.576746388237	905.841988815919	265.501928225599	1.77175070311862	1.2605548763798e-56	3.18910258785324e-55	-	Contig0335	70325	71602	-	1218	protein_coding	- && - && - && -	-
FPSE_10480	373.494134497474	388.681328487661	349.414024822161	1262.62782010696	1209.96947161027	1465.62147645464	370.529829269099	1312.73958939062	-1.82504448126448	2.18497073669489e-56	5.51672270773927e-55	-	Contig1629	16744	18296	-	1443	protein_coding	- && sp|Q4H425|EF102_EPIFF MFS-type transporter EF102 OS=Epichloe festucae (strain Fl1) OX=877507 GN=EF102 PE=2 SV=1 && - && PF07690:Major Facilitator Superfamily	MFS_1
FPSE_00787	2617.22556470082	2536.50555850096	2757.31226484331	6136.88113442682	6506.63113508543	7058.9332282461	2637.0144626817	6567.48183258612	-1.31643282597713	3.00700133918314e-56	7.57704197447367e-55	-	Contig0344	118430	120741	-	2181	protein_coding	- && - && - && -	-
FPSE_04112	414.071275035471	356.051291034376	368.877405515172	1331.35734148241	1359.1855054414	1637.29948020421	379.666657195007	1442.61410904267	-1.92565047292573	3.30068557101448e-56	8.30046656870489e-55	-	Contig1221	104014	105060	-	1047	protein_coding	- && - && - && -	-
FPSE_00454	566.235552052961	444.34433355503	518.096657494928	68.7295213754448	37.557777222802	46.6285936109936	509.558847700973	50.9719640697468	3.32821803761779	3.74121218537292e-56	9.38954827161621e-55	-	Contig0339	12172	13023	-	579	protein_coding	- && sp|O34482|ASPG2_BACSU L-asparaginase 2 OS=Bacillus subtilis (strain 168) OX=224308 GN=ansZ PE=2 SV=1 && - && PF00710:Asparaginase, N-terminal	-
FPSE_01632	773.732293440447	747.611740473797	721.071913293478	2483.13109485478	3127.44626009333	2422.5673862439	747.471982402574	2677.71491373067	-1.84111264316555	4.49972697187977e-56	1.1270787299943e-54	-	Contig1190	396455	397588	+	1083	protein_coding	- && sp|Q04894|ADH6_YEAST NADP-dependent alcohol dehydrogenase 6 OS=Saccharomyces cerevisiae (strain ATCC 204508 / S288c) OX=559292 GN=ADH6 PE=1 SV=1 && - && PF00107:Zinc-binding dehydrogenase|PF08240:Alcohol dehydrogenase GroES-like domain	ADH_N
FPSE_10200	7710.57890995897	7619.11374534208	7395.15783569236	3640.44755156388	3790.29027432278	3600.99911568537	7574.95016366447	3677.24564719068	1.04253326668881	6.55560039757907e-56	1.63877002795831e-54	-	Contig1615	8824	10227	+	1278	protein_coding	- && sp|Q91WM2|HDHD5_MOUSE Haloacid dehalogenase-like hydrolase domain-containing 5 OS=Mus musculus OX=10090 GN=Hdhd5 PE=1 SV=1 && - && PF13344:Haloacid dehalogenase-like hydrolase|PF13242:HAD-hyrolase-like	-
novel.152	330.150370740977	305.186820886608	324.38967821686	1047.57093064186	966.351457192095	1077.75635687228	319.908956614815	1030.55958156875	-1.68719623590082	8.62992757404293e-56	2.15303876248251e-54	-	Contig1198	67335	72407	-	4794	-	- && Q00808.1 RecName: Full=Vegetative incompatibility protein HET-E-1 && -	-
FPSE_04878	4280.8883267587	2617.12094515025	3525.65238839125	654.038993734072	620.210861706271	640.083421387276	3474.55388676673	638.111092275873	2.44512691841778	9.49206940988486e-56	2.36345024693951e-54	-	Contig1240	7481	12079	-	4545	protein_coding	- && - && - && -	-
FPSE_03308	103.287266823993	113.245424102578	107.512007637588	574.224065685168	493.326479196805	588.156123956852	108.014899521386	551.902222946275	-2.35313014124449	9.54325811287558e-56	2.37150905254673e-54	-	Contig1209	112409	112769	+	306	protein_coding	- && - && - && -	-
FPSE_08445	1023.65059084493	892.52749504574	824.876610322873	197.320238787567	135.004982990072	145.184484652412	913.684898737847	159.169902143351	2.52378135139983	9.91034826989488e-56	2.45788342229145e-54	-	Contig1573	9545	11879	+	2166	protein_coding	- && sp|G4N2A1|TRF1_MAGO7 Pyriculol/pyriculariol biosynthesis cluster transcription factor 1 OS=Magnaporthe oryzae (strain 70-15 / ATCC MYA-4617 / FGSC 8958) OX=242507 GN=TRF1 PE=3 SV=2 && - && PF04082:Fungal specific transcription factor domain|PF00172:Fungal Zn(2)-Cys(6) binuclear cluster domain	Fungal_trans
FPSE_11367	1036.56149919793	788.879140782364	984.290966475158	107.528444732551	170.532610092723	140.945521596867	936.577202151817	139.66885880738	2.74267519682737	1.15256327497844e-55	2.85287715156254e-54	-	Contig2156	127207	129116	-	1551	protein_coding	- && sp|C8VN91|PBCG_EMENI Cytochrome P450 monooxygenase AN1598 OS=Emericella nidulans (strain FGSC A4 / ATCC 38163 / CBS 112.46 / NRRL 194 / M139) OX=227321 GN=AN1598 PE=2 SV=1 && - && PF00067:Cytochrome P450	p450
FPSE_01359	25104.3390846673	23038.7258559871	26397.905185636	66472.5325767286	70859.3447187065	82685.2133614583	24846.9900420968	73339.0302189645	-1.56150635486581	1.55525612578613e-55	3.84209253505478e-54	-	Contig0361	35052	35709	-	603	protein_coding	- && - && - && -	-
FPSE_04896	1686.71795554538	1757.2234875578	1679.41170551129	378.012367564947	516.673205578547	479.002825276571	1707.78438287149	457.896132806688	1.89769730983359	1.5732186068286e-55	3.87886129695373e-54	GPR1	Contig1241	22634	24439	+	1755	protein_coding	- && sp|Q12361|GPR1_YEAST G protein-coupled receptor GPR1 OS=Saccharomyces cerevisiae (strain ATCC 204508 / S288c) OX=559292 GN=GPR1 PE=1 SV=1 && - && PF11970:G protein-coupled glucose receptor regulating Gpa2 C-term|PF11710:G protein-coupled glucose receptor regulating Gpa2	-
FPSE_08109	4449.65234308719	3037.47260410728	4266.18768237773	616.348611044312	838.451999622553	687.771755762156	3917.77087652407	714.190788809674	2.45517631630075	1.69398796722624e-55	4.16846765607098e-54	-	Contig1565	102546	104311	-	1608	protein_coding	- && sp|Q6MYX6|QUTD_ASPFU Probable quinate permease OS=Neosartorya fumigata (strain ATCC MYA-4609 / Af293 / CBS 101355 / FGSC A1100) OX=330879 GN=qutD PE=3 SV=1 && - && PF00083:Sugar (and other) transporter	Sugar_tr
FPSE_03867	2079.57845257236	2046.09528971776	1708.14336272478	399.074640244518	477.085278235593	535.169085762541	1944.60570167163	470.443001414217	2.04673524733252	1.78366476683078e-55	4.38058331331402e-54	-	Contig1219	46540	46983	-	444	protein_coding	- && - && - && -	-
FPSE_11037	970.162541953933	930.915774402546	1095.51028472094	254.964353489553	279.145641520826	282.95078395762	998.862867025806	272.353592989333	1.87429046169981	1.93234563366944e-55	4.73650245887184e-54	-	Contig1670	9987	11663	+	1677	protein_coding	- && - && - && PF11951:Fungal specific transcription factor domain|PF00172:Fungal Zn(2)-Cys(6) binuclear cluster domain	Zn_clus
FPSE_02145	1300.31291269491	1282.16853051732	1448.63162015129	302.631602185426	302.492367902568	205.589708193926	1343.70435445451	270.23789276064	2.31398998369131	2.09417338133026e-55	5.12320202551067e-54	-	Contig1195	245447	247652	-	2004	protein_coding	- && sp|Q9USK3|YJ2D_SCHPO Uncharacterized transporter C4B3.13 OS=Schizosaccharomyces pombe (strain 972 / ATCC 24843) OX=284812 GN=SPCC4B3.13 PE=3 SV=1 && - && PF01554:MatE	MatE
FPSE_08142	2095.25598414386	2072.96708526753	2080.72807884815	698.380620427907	614.120411345817	521.39245583202	2082.98371608651	611.297829201915	1.76924521618404	2.20678292621972e-55	5.38822831151982e-54	-	Contig1565	178144	179814	+	1473	protein_coding	- && sp|Q9US37|YFZ4_SCHPO Uncharacterized transporter C1039.04 OS=Schizosaccharomyces pombe (strain 972 / ATCC 24843) OX=284812 GN=SPAC1039.04 PE=3 SV=1 && - && PF07690:Major Facilitator Superfamily	MFS_1
FPSE_09270	34.1216863614976	32.6300374532851	28.7316572134933	311.499927524193	439.527501012791	361.371600485201	31.827793676092	370.799676340728	-3.54330644774117	3.52513009341088e-55	8.59054430307228e-54	-	Contig1590	60703	61311	-	336	protein_coding	- && - && - && -	-
FPSE_09881	5.53324643699962	7.6776558713612	4.63413826024086	309.282846189502	317.718493803704	351.833933610225	5.94834685620056	326.278424534477	-5.78207393069154	3.71349724911586e-55	9.0321142551372e-54	-	Contig1602	29301	30287	-	987	protein_coding	- && - && - && -	-
FPSE_03701	3380.81357300677	2644.95244768394	3662.82288089437	12443.3689909576	11612.4586872664	14232.3184589919	3229.52963386169	12762.7153790719	-1.98245172709935	4.57983662295829e-55	1.11177960718018e-53	-	Contig1216	338834	339356	+	411	protein_coding	- && - && - && PF04828:Glutathione-dependent formaldehyde-activating enzyme	-
FPSE_00052	3688.83095799975	3552.8352544724	3433.89645083848	10144.2556468822	8539.82648041712	8943.1523064358	3558.52088777021	9209.07814457837	-1.37169558822617	4.79662528519952e-55	1.16216696092748e-53	-	Contig0332	143437	144853	-	1245	protein_coding	- && - && - && -	-
FPSE_11323	3.68883095799975	8.63736285528135	11.1219318245781	290.437654844622	297.416992602189	357.132637429656	7.81604187928639	314.995761625489	-5.33538270137468	5.31276855037454e-55	1.28475184196102e-53	-	Contig2156	21999	22959	+	852	protein_coding	- && sp|A0A455R5K2|ASCJ_ACREG Short-chain dehydrogenase/reductase ascJ OS=Acremonium egyptiacum OX=749675 GN=ascJ PE=1 SV=1 && - && PF00106:short chain dehydrogenase	adh_short
FPSE_09908	810.620603020444	820.549471251729	806.340057281909	2715.92463499742	2214.89378108524	2735.19091159033	812.503377184694	2555.33644255766	-1.65287077838814	6.12473614208327e-55	1.4782672539101e-53	-	Contig1603	22181	24720	+	2190	protein_coding	- && sp|O75003|TREPH_GRIFR Trehalose phosphorylase OS=Grifola frondosa OX=5627 PE=1 SV=1 && - && PF00534:Glycosyl transferases group 1	Glycos_transf_1
FPSE_06854	432.51542982547	387.721621503741	410.58464985734	1298.10112146203	1171.39661932739	1300.30191728839	410.273900395517	1256.59988602594	-1.6143268915782	7.37592382391982e-55	1.77685017700891e-53	-	Contig1359	30048	30758	+	711	protein_coding	- && - && - && -	-
FPSE_01641	556.091266918462	714.021996036592	613.55990565589	2866.68616575646	3172.10956273666	2307.0556429803	627.891056203648	2781.9504571578	-2.14784487863817	7.50988606134889e-55	1.8056689787583e-53	-	Contig1190	429084	431424	-	1896	protein_coding	- && sp|Q8KRU5|PLD_STRCW Phospholipase D OS=Streptomyces chromofuscus OX=42881 GN=pld PE=1 SV=2 && - && PF09423:PhoD-like phosphatase|PF16655:PhoD-like phosphatase, N-terminal domain	-
FPSE_09343	206.574533647986	211.135536462433	202.048428146501	1681.65619236371	1239.40664835247	2403.49205249394	206.58616608564	1774.85163107004	-3.10282714919054	2.1353907866688e-54	5.12453114690289e-53	-	Contig1591	44735	46393	-	1206	protein_coding	- && sp|Q6Z1J6|OLA1_ORYSJ Obg-like ATPase 1 OS=Oryza sativa subsp. japonica OX=39947 GN=YCHF1 PE=1 SV=1 && - && PF06071:Protein of unknown function (DUF933)|PF01926:50S ribosome-binding GTPase	-
FPSE_09947	567.157759792461	587.340674159132	793.364470153235	76.489306046866	90.34168034674	58.285742013742	649.287634701609	75.038909469116	3.11171700304049	2.27516441186979e-54	5.44958106941967e-53	-	Contig1604	10874	13018	-	1923	protein_coding	- && sp|P36013|MAOM_YEAST NAD-dependent malic enzyme, mitochondrial OS=Saccharomyces cerevisiae (strain ATCC 204508 / S288c) OX=559292 GN=MAE1 PE=1 SV=1 && - && PF00390:Malic enzyme, N-terminal domain|PF03949:Malic enzyme, NAD binding domain	Malic_M
FPSE_01984	66.3989572439954	102.688647279456	80.6340057281909	522.122654319911	664.874164349604	573.319753262444	83.2405367505475	586.772190643987	-2.8196716537333	2.38716797592537e-54	5.70700746274834e-53	-	Contig1193	205670	206555	-	837	protein_coding	- && - && - && PF06912:Protein of unknown function (DUF1275)	-
FPSE_04009	270.206867673481	255.28205772276	303.072642219752	2366.73432478346	1678.93414936526	1420.05262360753	276.187189205331	1821.90703258542	-2.72132482212728	2.44619143230962e-54	5.83703898781607e-53	-	Contig1220	226076	226867	-	792	protein_coding	- && - && - && PF17784:Sulfotransferase domain	-
FPSE_02686	412.226859556472	369.487188809258	344.77988656192	1635.09748433518	1466.78346180943	2052.71785964761	375.497978309216	1718.19960193074	-2.19385194484479	2.93353704275667e-54	6.98669814776773e-53	-	Contig1202	85597	86558	-	723	protein_coding	- && sp|P77625|HXPA_ECOLI Hexitol phosphatase A OS=Escherichia coli (strain K12) OX=83333 GN=hxpA PE=1 SV=2 && - && PF13419:Haloacid dehalogenase-like hydrolase	-
FPSE_10138	1793.69405332738	1861.83154880509	1847.16751053201	4194.71788523683	4167.89819667095	4662.85936109936	1834.23103755482	4341.82514766905	-1.24315550016419	3.89260428110932e-54	9.25338138447101e-53	-	Contig1611	144100	144660	-	561	protein_coding	- && - && - && -	-
FPSE_08831	0.922207739499936	0	1.85365530409634	7803.01775744768	8924.53992818582	6412.49136227551	0.92528768119876	7713.34968263634	-13.0088486479895	9.88227115304807e-54	2.34475959053207e-52	-	Contig1580	33662	34056	+	321	protein_coding	- && - && - && -	-
FPSE_07977	1893.29248919337	1884.86451641918	2077.02076823995	634.085261721846	738.974643735132	661.278236665001	1951.7259246175	678.112714040659	1.52451889942237	1.05183737193396e-53	2.49099606184135e-52	-	Contig1562	122199	123492	+	711	protein_coding	- && sp|C7Z508|NNRE_FUSV7 NAD(P)H-hydrate epimerase OS=Fusarium vanettenii (strain ATCC MYA-4622 / CBS 123669 / FGSC 9596 / NRRL 45880 / 77-13-4) OX=660122 GN=NECHADRAFT_32190 PE=3 SV=2 && - && PF03853:YjeF-related protein N-terminus	-
FPSE_03244	1001.51760509693	1075.83152897449	1090.8761464607	193.99461678553	124.854232389315	99.6156318053046	1056.07509351071	139.488160326716	2.92326862006402	1.14258226010887e-53	2.70082437056504e-52	-	Contig1208	48645	50066	+	1371	protein_coding	- && - && - && PF00082:Subtilase family	Peptidase_S8
FPSE_11049	367.960888060475	424.190486892707	387.413958556136	7554.7046479622	10374.067113974	15764.7036035714	393.188444503106	11231.1584551692	-4.83619872368323	1.18267441612117e-53	2.79035860837277e-52	-	Contig1670	39836	41191	-	1356	protein_coding	- && sp|O94197|TR101_FUSSP Trichothecene 3-O-acetyltransferase TRI101 OS=Fusarium sporotrichioides OX=5514 GN=TRI101 PE=1 SV=1 && - && PF02458:Transferase family	-
FPSE_03907	749.754892213448	793.677675701965	793.364470153235	1861.23978047374	1878.90393620018	1858.78529985643	778.932346022883	1866.30967217678	-1.26073862867733	1.59040893475266e-53	3.74533872316799e-52	-	Contig1219	207386	209551	-	2055	protein_coding	- && - && - && -	-
FPSE_10092	15.6775315714989	21.1135536462433	15.7560700848189	252.747272154862	326.854169344385	350.774192846338	17.5157184341871	310.125211448528	-4.14932421709128	2.05746428406242e-53	4.83619263337733e-52	-	Contig1611	785	3989	+	1809	protein_coding	- && - && - && -	-
FPSE_08720	108.820513260992	118.043959022179	118.633939462166	740.505165787051	654.723413748846	1015.231651803	115.166137248446	803.486743779632	-2.8025912059742	2.10970288399183e-53	4.94974797679946e-52	-	Contig1577	3640	5536	+	1692	protein_coding	- && sp|P96712|BMR3_BACSU Multidrug resistance protein 3 OS=Bacillus subtilis (strain 168) OX=224308 GN=bmr3 PE=1 SV=1 && - && PF07690:Major Facilitator Superfamily	MFS_1
FPSE_01636	873.33072930644	850.300387753253	789.657159545042	2099.5760239531	2397.60729189888	2275.26342006371	837.762758868245	2257.48224530523	-1.43034885901339	3.13906785279691e-53	7.35113678018369e-52	-	Contig1190	410081	412279	-	2151	protein_coding	- && sp|Q91854|TRCB_XENLA Beta-TrCP OS=Xenopus laevis OX=8355 GN=fbxw1 PE=1 SV=1 && - && PF00400:WD domain, G-beta repeat|PF12937:F-box-like	WD40
FPSE_11069	2608.00348730582	2560.49823309896	2722.09281406548	8880.51928610788	9673.66532252171	12919.2996525369	2630.19817815675	10491.1614203888	-1.99593392476047	4.74363884648844e-53	1.10881457934894e-51	-	Contig1671	34720	37293	+	2574	protein_coding	- && - && - && PF05730:CFEM domain	-
FPSE_06580	6001.72796866559	5315.81698393371	4053.01732240665	943.368107911347	852.663050463614	582.85742013742	5123.52075833532	792.962859504127	2.69196337815518	8.31841858467022e-53	1.94081029163445e-51	-	Contig1356	775	1405	+	465	protein_coding	- && - && - && -	-
FPSE_11952	317.239462387978	307.106234854448	365.17009490698	1076.39298799285	1299.29607689694	1208.10447083029	329.838597383135	1194.59784524003	-1.85679587606228	9.49171564602839e-53	2.21046442558802e-51	-	Contig2166	2561	4137	+	1527	protein_coding	- && - && - && -	-
FPSE_03588	927.740985936936	951.069621064869	998.193381255881	318.151171528269	296.401917542113	275.532598610417	959.001329419229	296.695229226933	1.6931216788765	9.87690496876905e-53	2.29592482844135e-51	-	Contig1216	8042	9061	-	969	protein_coding	- && - && - && PF01501:Glycosyl transferase family 8	Glyco_transf_8
FPSE_08744	412.226859556472	428.989021812307	417.999271073725	59.8611960366777	70.0401791452254	43.449371319335	419.738384147501	57.7835821670794	2.85871015022121	1.07307171080051e-52	2.48980303579661e-51	-	Contig1577	56859	57859	-	951	protein_coding	- && - && - && PF11790:Glycosyl hydrolase catalytic core	-
FPSE_00255	2831.1777602648	2750.52021591515	2625.70273825247	5931.80111096783	6609.15371615308	6637.15640421939	2735.80023814414	6392.7037437801	-1.22454717388347	1.13344688706735e-52	2.6250546562797e-51	-	Contig0335	116312	117888	+	1527	protein_coding	- && - && - && -	-
FPSE_10873	1.84441547899987	0.959706983920151	0.926827652048172	2561.83748223634	2679.79815859993	3207.83529228358	1.24365003832273	2816.49031103995	-11.1402319949803	1.82918897968781e-52	4.22861503763059e-51	-	Contig1656	50609	52929	-	1929	protein_coding	- && - && - && PF05686:Glycosyl transferase family 90	-
FPSE_04621	1515.1873159984	1603.67037013057	1517.21686640286	3588.34614019863	3440.08937859665	3835.20182450423	1545.35818417727	3621.2124477665	-1.22856421475645	2.26648534675919e-52	5.22993569300714e-51	-	Contig1233	109833	112169	+	2280	protein_coding	- && sp|P53121|FLC3_YEAST Putative flavin carrier protein 3 OS=Saccharomyces cerevisiae (strain ATCC 204508 / S288c) OX=559292 GN=FLC3 PE=1 SV=1 && - && PF14558:ML-like domain|PF06011:Transient receptor potential (TRP) ion channel	-
FPSE_09568	2410.65103105283	2242.83522142139	2553.41018139271	586.418013025973	370.502396927642	378.32745270738	2402.29881128898	445.082620886998	2.43357117094193	3.19918535884082e-52	7.36865380914726e-51	-	Contig1593	311095	311595	-	501	protein_coding	- && - && - && -	-
FPSE_05315	395.627120245473	441.465212603269	410.58464985734	1.10854066734588	5.07537530037865	7.41818534720353	415.892327568694	4.53403377164269	6.50182981520814	4.10673057468064e-52	9.44173330481777e-51	-	Contig1247	358919	360802	+	1134	protein_coding	- && - && - && -	-
FPSE_09746	15.6775315714989	12.476190790962	10.1951041725299	282.6778701732	239.557714177872	314.743006874207	12.7829421783303	278.99286374176	-4.44677370341039	4.97231063925259e-52	1.14109547803176e-50	-	Contig1596	25841	26509	+	669	protein_coding	- && - && - && -	-
FPSE_08943	691.655804624952	676.593423663706	661.754943562395	1628.4462403311	1643.40652226261	1617.16440569037	676.668057283684	1629.67238942803	-1.26807401427639	5.99689273063721e-52	1.37372457296906e-50	-	Contig1583	54441	56177	-	1737	protein_coding	- && sp|Q00808|HETE1_PODAS Vegetative incompatibility protein HET-E-1 OS=Podospora anserina OX=2587412 GN=HET-E1 PE=4 SV=1 && - && PF06985:Heterokaryon incompatibility protein (HET)	-
FPSE_06335	1106.64928739992	1221.70699053035	1192.827188186	2689.31965898112	2680.81323366	2738.37013388199	1173.72782203876	2702.83434217437	-1.20350835095264	1.06264385250128e-51	2.42980941881373e-50	-	Contig1274	32187	34059	+	1719	protein_coding	- && sp|Q05567|SGPL_YEAST Sphingosine-1-phosphate lyase OS=Saccharomyces cerevisiae (strain ATCC 204508 / S288c) OX=559292 GN=DPL1 PE=1 SV=1 && - && PF00282:Pyridoxal-dependent decarboxylase conserved domain	-
FPSE_08919	2516.70492109533	1997.15023353783	2444.97134610308	8904.90718078949	7065.93749318716	8846.71589692215	2319.60883357875	8272.5201902996	-1.83429286205604	1.24381155372011e-51	2.83890974009415e-50	-	Contig1583	50	367	+	318	protein_coding	- && - && - && -	-
FPSE_07906	370.727511278974	280.234439304684	312.340918740234	16.6281100101883	23.3467263817418	25.4337783332693	321.100956441297	21.8028715750664	3.87620188505801	1.35560012315209e-51	3.08846400571306e-50	-	Contig1561	36647	37786	+	819	protein_coding	- && - && - && PF00010:Helix-loop-helix DNA-binding domain	HLH
FPSE_01454	292.33985342148	274.476197401163	299.365331611559	1064.19904065205	1276.96442557527	994.036836525273	288.727127478067	1111.73343425086	-1.94516930150106	1.41258146356909e-51	3.21247542590379e-50	-	Contig1163	95921	96902	-	828	protein_coding	- && - && - && -	-
FPSE_03452	3414.93525936826	2504.83522803159	3097.45801314499	785.955333148232	805.96959770013	652.800310553911	3005.74283351495	748.241747134091	2.00617622080392	1.86033604583724e-51	4.2231304218925e-50	-	Contig1213	36576	37370	-	795	protein_coding	- && sp|S0DRI2|FSR5_GIBF5 Short-chain dehydrogenase/reductase fsr5 OS=Gibberella fujikuroi (strain CBS 195.34 / IMI 58289 / NRRL A-6831) OX=1279085 GN=fsr5 PE=2 SV=1 && - && PF13561:Enoyl-(Acyl carrier protein) reductase	-
FPSE_10371	487.847894195466	596.937743998334	517.16982984288	70.9466027101366	99.4773558874216	93.2571872219873	533.985156012227	87.8937152731818	2.59960644335968	2.38528330179452e-51	5.40506912217791e-50	-	Contig1625	1256	2916	+	1581	protein_coding	- && - && - && PF14420:Clr5 domain	-
FPSE_01936	25346.8797201557	25305.5537520065	24510.8840860659	11614.1805717828	9783.29342900989	10422.550412821	25054.4391860761	10606.6748045379	1.2401674634275	2.47102177609297e-51	5.58930042315894e-50	-	Contig1193	81229	82245	+	969	protein_coding	- && sp|J9N5G7|THI4_FUSO4 Thiamine thiazole synthase OS=Fusarium oxysporum f. sp. lycopersici (strain 4287 / CBS 123668 / FGSC 9935 / NRRL 34936) OX=426428 GN=sti35 PE=3 SV=1 && - && PF01946:Thi4 family	-
novel.638	254.529336101982	235.128211060437	199.267945190357	1241.56554742739	976.502207792853	1425.35132742696	229.641830784259	1214.47302754907	-2.40266939403879	3.13161216955002e-51	7.07082109751985e-50	-	Contig1608	30799	31228	-	430	-	- && - && -	-
FPSE_01160	372.571926757974	503.846166558079	408.730994553244	55.4270333672942	34.5125520425748	44.5091120832212	428.383029289766	44.8162324976968	3.261743095386	7.15049609964566e-51	1.61161181322783e-49	-	Contig0354	144066	146968	+	2355	protein_coding	- && sp|Q45670|THES_BACSJ Thermophilic serine proteinase OS=Bacillus sp. (strain AK1) OX=268807 PE=1 SV=1 && - && PF00082:Subtilase family	Peptidase_S8
FPSE_07618	60.8657108069958	65.2600749065702	55.6096591228903	356.950094885375	368.47224680749	412.239157151739	60.5784816121521	379.220499614868	-2.64697195338298	8.47409890685842e-51	1.90652093084838e-49	-	Contig1402	10897	12153	-	1149	protein_coding	- && - && - && -	-
FPSE_06164	3785.66277064724	3393.52389514165	3460.77445274787	1274.82176744777	1034.36148621717	1271.68891666346	3546.65370617892	1193.62405677613	1.57159446857038	1.11546267153184e-50	2.50511839547766e-49	-	Contig1273	164000	165672	+	1614	protein_coding	- && sp|P19145|GAP1_YEAST General amino-acid permease GAP1 OS=Saccharomyces cerevisiae (strain ATCC 204508 / S288c) OX=559292 GN=GAP1 PE=1 SV=2 && - && PF00324:Amino acid permease	AA_permease
FPSE_06576	2096.17819188336	2324.4103150546	2240.14243500043	5682.379460815	7197.89725099701	6373.28095401172	2220.2436473128	6417.85255527458	-1.53153482562205	1.18345603310747e-50	2.65308942368701e-49	-	Contig1355	192686	193762	+	972	protein_coding	- && - && - && PF05730:CFEM domain	-
FPSE_05653	70.0877882019952	47.0256422120874	25.0243466053006	657.364615736109	557.276207981576	590.275605484624	47.3792590064611	601.638809734103	-3.66590885816398	1.95608099039155e-50	4.37738266393306e-49	-	Contig1256	13354	14391	+	1038	protein_coding	- && - && - && -	-
FPSE_06507	373.494134497474	479.853491960075	312.340918740234	28.822057350993	33.4974769824991	23.3142968054968	388.562848399261	28.544610379663	3.7645195862526	2.00796191248512e-50	4.48551633606383e-49	-	Contig1355	486	2736	-	1551	protein_coding	- && sp|F1SY68|CY067_POSPM Cytochrome P450 monooxygenase 67 OS=Postia placenta (strain ATCC 44394 / Madison 698-R) OX=561896 GN=CYP067 PE=2 SV=1 && - && PF00067:Cytochrome P450	p450
FPSE_05970	11.0664928739992	12.476190790962	15.7560700848189	266.049760163012	228.391888517039	282.95078395762	13.09958458326	259.130810879224	-4.30529911688557	2.17012224063832e-50	4.83918055040746e-49	-	Contig1265	66529	66915	+	387	protein_coding	- && - && - && -	-
FPSE_07800	582.83529136396	538.395617979205	589.462386702637	1522.0263362659	1467.79853686951	1638.35922096809	570.231098681934	1542.72803136783	-1.43556039643836	2.4603662776272e-50	5.47670578300797e-49	-	Contig1493	1650	3224	+	1575	protein_coding	- && - && - && PF10544:T5orf172 domain	-
FPSE_02761	285.88439924498	287.912095176045	268.78001909397	842.490907182872	858.753500824068	836.135462706227	280.858837838332	845.793290237722	-1.59066564505541	4.35503334649664e-50	9.67708379762102e-49	-	Contig1202	322877	324289	-	1413	protein_coding	- && - && - && -	-
FPSE_10224	1682.10691684788	2005.78759639311	1653.46053125394	288.22057350993	432.421975592261	282.95078395762	1780.45168149831	334.531111019937	2.41055339093868	4.44775024239225e-50	9.86570515913731e-49	-	Contig1616	9375	11201	-	1827	protein_coding	- && sp|Q10487|MFS1_SCHPO Transporter mfs1 OS=Schizosaccharomyces pombe (strain 972 / ATCC 24843) OX=284812 GN=mfs1 PE=3 SV=1 && - && PF07690:Major Facilitator Superfamily	MFS_1
FPSE_12140	170.608431807488	185.223447896589	194.633806930116	641.845046393267	656.753563868998	701.548385692677	183.488562211398	666.715665318314	-1.86159417039487	8.73472920893885e-50	1.93068163690211e-48	-	Contig2173	43514	46893	+	3105	protein_coding	- && - && - && -	-
FPSE_05743	3.68883095799975	0.959706983920151	3.70731060819269	435.656482266933	561.336508221879	561.662604859696	2.78528285003753	519.551865116169	-7.53276907174889	1.02986831979303e-49	2.27238370596714e-48	-	Contig1259	67328	68637	+	1197	protein_coding	- && sp|A0A336U966|TYRP_ASPTE Tyrosinase P OS=Aspergillus terreus OX=33178 GN=tyrP PE=1 SV=1 && - && PF00264:Common central domain of tyrosinase	-
FPSE_07398	507.214256724965	380.04396563238	481.950379065049	2016.43547390216	3188.35076369787	2436.34401617442	456.402867140798	2547.04341792482	-2.48035121980633	1.09243554182196e-49	2.40622297052707e-48	-	Contig1366	15179	15595	-	417	protein_coding	- && - && - && PF12223:Protein of unknown function (DUF3602)	-
FPSE_09600	685.200350448453	556.630050673687	752.584053463115	2209.32155002035	2516.37107392774	2250.88938249433	664.804818195085	2325.5273354808	-1.80632416313147	1.11034960750885e-49	2.44141268848237e-48	-	Contig1594	45768	46994	-	1125	protein_coding	- && - && - && -	-
FPSE_04465	56.2546721094961	73.8974377618516	57.4633144269866	368.035501558834	385.728522828778	411.179416387853	62.5384747661114	388.314480258488	-2.63627757646032	1.12378143257228e-49	2.46664151027494e-48	-	Contig1229	3407	4289	-	828	protein_coding	- && - && - && PF06912:Protein of unknown function (DUF1275)	-
FPSE_07078	1646.14081500739	1728.43227804019	1646.9727376896	3861.04714436571	4083.64696668466	4556.88528471074	1673.84861024573	4167.19313192037	-1.31601920529951	1.27769703264852e-49	2.79875518145371e-48	-	Contig1363	29165	31098	-	1836	protein_coding	- && sp|G4N2B2|TRF2_MAGO7 Pyriculol/pyriculariol biosynthesis cluster transcription factor 1 OS=Magnaporthe oryzae (strain 70-15 / ATCC MYA-4617 / FGSC 8958) OX=242507 GN=TRF2 PE=3 SV=1 && - && PF00046:Homeodomain	Homeobox
FPSE_00532	893.619299575438	864.695992512056	1009.31531308046	239.444784146711	174.592910333026	166.379299930136	922.543535055984	193.472331469958	2.25564294837924	1.27953249029077e-49	2.79875518145371e-48	-	Contig0340	48731	50233	-	1455	protein_coding	- && sp|P34211|YUAR_ECOLI Putative hydrolase YuaR OS=Escherichia coli (strain K12) OX=83333 GN=yuaR PE=3 SV=3 && - && PF00561:alpha/beta hydrolase fold	Abhydrolase_1
FPSE_04481	0	0	1.85365530409634	25564.0563296634	19354.436170464	26421.4567252112	0.617885101365448	23779.9830751129	-15.2179837739449	1.43393289578386e-49	3.13104342356687e-48	-	Contig1229	37274	40706	-	2922	protein_coding	- && - && - && PF13632:Glycosyl transferase family group 2	-
FPSE_00353	635.401132515456	668.915767792345	612.633078003841	2196.0190620122	1835.25570861692	1802.61903937046	638.983326103881	1944.63126999986	-1.60550680529588	2.02313144313143e-49	4.40993651418908e-48	-	Contig0337	62044	64948	+	2709	protein_coding	- && sp|P35750|CAN1_PIG Calpain-1 catalytic subunit OS=Sus scrofa OX=9823 GN=CAPN1 PE=2 SV=3 && - && PF00648:Calpain family cysteine protease	Peptidase_C2
FPSE_04814	70.0877882019952	93.0915774402546	69.5120739036129	557.59595567498	476.070203175518	702.608126456563	77.5638131819542	578.758095102354	-2.90059802949549	2.22773262558652e-49	4.84753080306816e-48	-	Contig1238	36970	38222	+	1200	protein_coding	- && - && - && -	-
FPSE_05770	708.255543935951	691.948735406429	722.925568597574	1793.61879976564	2103.23552447691	1854.54633680088	707.709949313318	1917.13355368115	-1.4379426459111	2.50317972596743e-49	5.43751058059718e-48	-	Contig1261	44484	46314	-	1716	protein_coding	- && sp|Q3ULD5|MCCB_MOUSE Methylcrotonoyl-CoA carboxylase beta chain, mitochondrial OS=Mus musculus OX=10090 GN=Mccc2 PE=1 SV=1 && - && PF01039:Carboxyl transferase domain	Carboxyl_trans
FPSE_02916	2.76662321849981	4.79853491960075	6.4877935643372	284.894951507892	323.808944164158	313.683266110321	4.68431723414592	307.46238726079	-6.03812042593872	2.90195894814983e-49	6.29290547121165e-48	-	Contig1204	59379	61042	+	1569	protein_coding	- && sp|D4AS70|FAE1_ARTBC Probable feruloyl esterase ARB_07085 OS=Arthroderma benhamiae (strain ATCC MYA-4681 / CBS 112371) OX=663331 GN=ARB_07085 PE=1 SV=1 && - && PF07519:Tannase and feruloyl esterase	-
FPSE_09065	1269.88005729141	1060.47621723177	1339.26595720961	225.033755471215	311.628043443249	223.605301179992	1223.2074105776	253.422366698152	2.26957872172474	3.40398166558334e-49	7.36885996644063e-48	-	Contig1586	80972	83342	-	2028	protein_coding	- && sp|Q10211|YAY3_SCHPO Uncharacterized protein C4H3.03c OS=Schizosaccharomyces pombe (strain 972 / ATCC 24843) OX=284812 GN=SPAC4H3.03c PE=4 SV=1 && - && PF00723:Glycosyl hydrolases family 15	-
FPSE_11774	367.960888060475	388.681328487661	340.145748301679	1033.15990196636	1143.98959270535	1162.53561798318	365.595988283272	1113.22837088496	-1.60697696281538	3.52090287724695e-49	7.60889457125804e-48	-	Contig2163	122018	125062	+	3045	protein_coding	- && - && - && -	-
FPSE_08262	0.922207739499936	4.79853491960075	0	822.537175170646	854.693200583765	978.14072506698	1.90691421970023	885.123700273797	-8.88470221877772	3.92289137353741e-49	8.46310075602703e-48	-	Contig1566	195599	196722	-	903	protein_coding	- && - && - && -	-
FPSE_01760	971.084749693433	1178.52017625395	1017.65676194889	2738.09544834433	2965.03425048121	2982.11050957582	1055.75389596542	2895.08006946712	-1.45568211157087	4.46806822862002e-49	9.62276779698866e-48	-	Contig1190	762450	763669	+	1119	protein_coding	- && - && - && PF12697:Alpha/beta hydrolase family	-
FPSE_09740	323.694916564478	590.219795110893	341.999403605775	16.6281100101883	13.1959757809845	15.8961114582933	418.638038427049	15.240065749822	4.78238855044944	4.8388417380791e-49	1.03967915384737e-47	-	Contig1596	14485	15132	+	375	protein_coding	- && - && - && -	-
FPSE_09295	3164.09475422428	3044.19055299472	3113.21408322981	1445.53703021903	1513.47691457291	1459.26303187132	3107.16646348294	1472.75899222109	1.07693822432763	4.84396907142158e-49	1.03967915384737e-47	-	Contig1590	153214	154567	+	1293	protein_coding	- && - && - && PF11204:Protein of unknown function (DUF2985)	-
FPSE_07180	2932.6206116098	2879.12095176045	2877.79985960957	7784.1725661028	6586.82206483142	8059.32850935469	2896.51380765994	7476.7743800963	-1.36801498908368	4.95130942556314e-49	1.06091067096377e-47	-	Contig1364	103687	105616	-	1827	protein_coding	- && - && - && -	-
FPSE_02811	1256.04694119891	1151.64838070418	1180.77842870937	2841.1897304075	2643.2554564372	2723.53376318758	1196.15791687082	2735.9929833441	-1.19340769123275	6.1992789156301e-49	1.32605628281874e-47	-	Contig1203	22427	23581	+	1155	protein_coding	- && - && - && -	-
FPSE_10984	6619.60715413054	7610.47638248679	6839.98807211551	30470.4573233363	21242.4757822048	24578.5675368131	7023.35720291095	25430.5002141181	-1.85631695717486	6.57519660366601e-49	1.40408308490827e-47	-	Contig1665	3449	4378	-	654	protein_coding	- && - && - && -	-
FPSE_09548	18.4441547899987	15.3553117427224	21.3170359971079	332.562200203765	265.949665739841	243.74037569383	18.372167509943	280.750747212479	-3.93114003243757	7.29394487775309e-49	1.55493082089359e-47	-	Contig1593	258573	260930	+	2358	protein_coding	- && - && - && -	-
FPSE_04959	679.667104011453	625.728953515938	576.486799573963	1622.90353699437	1730.70297742912	1715.72029673179	627.294285700451	1689.77560371843	-1.42970153783324	9.30447158303554e-49	1.9801864438288e-47	-	Contig1241	188624	190814	+	2085	protein_coding	- && - && - && PF00172:Fungal Zn(2)-Cys(6) binuclear cluster domain	Zn_clus
FPSE_10087	452.804000094469	325.340667548931	420.77975402987	49.8843300305648	47.7085278235593	46.6285936109936	399.64147389109	48.0738171550393	3.05628152156122	9.72993185818585e-49	2.06724134032518e-47	-	Contig1610	106985	107862	-	828	protein_coding	- && sp|Q6DAJ6|CAH_PECAS Carbonic anhydrase OS=Pectobacterium atrosepticum (strain SCRI 1043 / ATCC BAA-672) OX=218491 GN=cah PE=3 SV=1 && - && PF00194:Eukaryotic-type carbonic anhydrase	-
FPSE_05201	1469.9991367629	1224.58611148211	1856.43578705249	256.072894156899	328.884319464537	267.054672499327	1517.00701176583	284.003962040254	2.41640264383922	1.09780357351042e-48	2.32848943142387e-47	-	Contig1247	29745	30061	-	249	protein_coding	- && - && - && PF11720:Peptidase inhibitor I78 family	-
FPSE_09421	987.684489004432	502.886459574159	1015.8031066448	37.6903826897601	68.0100290250739	48.7480751387661	835.458018407796	51.4828289512	4.01658342547607	1.10986693202161e-48	2.35011991202357e-47	-	Contig1592	170560	170730	-	171	protein_coding	- && - && - && -	-
FPSE_07312	71.932203680995	40.3076933246463	49.1218655585531	416.811290922052	605.999810865211	542.587271109744	53.7872541880648	521.799457632336	-3.27671772728735	1.13900408377831e-48	2.40777054555753e-47	-	Contig1365	12878	13270	+	333	protein_coding	- && - && - && -	-
FPSE_11256	220.407649740485	265.838834545882	281.755606222644	904.569184554242	876.009776845356	964.364095136459	256.000696836337	914.981018845352	-1.83780772685651	1.26370495754961e-48	2.66690431493595e-47	-	Contig1810	1189	2313	-	1125	protein_coding	- && - && - && -	-
FPSE_04121	1007.05085153393	1023.04764485888	930.534962656364	2423.2698988181	2566.10975187145	2856.00135867336	986.877819683058	2615.12700312097	-1.40609428025529	1.72427256319443e-48	3.63279431834224e-47	-	Contig1221	144065	146181	+	1953	protein_coding	- && sp|Q9C2N1|VIB1_NEUCR Transcription factor vib-1 OS=Neurospora crassa (strain ATCC 24698 / 74-OR23-1A / CBS 708.71 / DSM 1257 / FGSC 987) OX=367110 GN=vib-1 PE=4 SV=1 && - && PF05224:NDT80 / PhoG like DNA-binding family	NDT80_PhoG
FPSE_07936	662.145156960954	628.608074467699	609.852595047697	1567.47650362708	1744.91402827018	1807.91774318989	633.535275492117	1706.76942502905	-1.42993963485534	2.0989894406411e-48	4.41488613733509e-47	-	Contig1562	15650	17952	-	2145	protein_coding	- && sp|P48479|NIM1_NEUCR G2-specific protein kinase nim-1 OS=Neurospora crassa (strain ATCC 24698 / 74-OR23-1A / CBS 708.71 / DSM 1257 / FGSC 987) OX=367110 GN=nim-1 PE=2 SV=2 && - && PF07714:Protein tyrosine and serine/threonine kinase	Pkinase_Tyr
FPSE_10268	6274.70145955757	6009.68513330798	7244.08492840851	2642.76095095259	2451.40627008289	2529.6012033964	6509.49050709135	2541.25614147729	1.35713650878242	2.29579087051929e-48	4.82077819627876e-47	-	Contig1618	65970	67195	-	1068	protein_coding	- && sp|O59826|KCAB_SCHPO Putative voltage-gated potassium channel subunit beta OS=Schizosaccharomyces pombe (strain 972 / ATCC 24843) OX=284812 GN=SPCC965.06 PE=3 SV=1 && - && PF00248:Aldo/keto reductase family	Aldo_ket_red
FPSE_09592	3.68883095799975	1.9194139678403	1.85365530409634	546.510549001521	518.703355698698	507.615825901499	2.48730007664546	524.276576867239	-7.71463180050154	2.33980484501284e-48	4.90502516511094e-47	-	Contig1594	31033	32838	+	1656	protein_coding	- && sp|Q9US40|YFZ1_SCHPO Uncharacterized amino-acid permease C1039.01 OS=Schizosaccharomyces pombe (strain 972 / ATCC 24843) OX=284812 GN=SPAC1039.01 PE=3 SV=1 && - && PF13520:Amino acid permease	-
FPSE_10177	254.529336101982	210.175829478513	286.389744482885	1221.61181541516	1029.28611091679	980.260206594753	250.364970021127	1077.05271097557	-2.10407727967757	2.68943940971731e-48	5.62861247890837e-47	-	Contig1614	46181	48037	-	1857	protein_coding	- && sp|Q08905|FRE3_YEAST Ferric reductase transmembrane component 3 OS=Saccharomyces cerevisiae (strain ATCC 204508 / S288c) OX=559292 GN=FRE3 PE=1 SV=1 && - && PF08022:FAD-binding domain|PF08030:Ferric reductase NAD binding domain|PF01794:Ferric reductase like transmembrane component	Ferric_reduct
FPSE_00068	3689.75316573925	3660.32243667145	3850.96889426015	1731.54052239427	1577.42664335769	1739.03459353729	3733.68149889028	1682.66725309641	1.15012545596356	2.75860083003039e-48	5.76378306095404e-47	-	Contig0332	193491	194974	-	1428	protein_coding	- && - && - && -	-
FPSE_09285	4891.38985030766	4222.71072924866	5477.55142360469	1528.67758026997	1712.43162634776	1594.90984964876	4863.88400105367	1612.00635208883	1.59312354378088	3.3163237041423e-48	6.91760966034584e-47	-	Contig1590	125043	126674	-	1632	protein_coding	- && sp|Q7X2H8|CHOX_ARTGO Choline oxidase OS=Arthrobacter globiformis OX=1665 GN=codA PE=1 SV=1 && - && PF05199:GMC oxidoreductase|PF00732:GMC oxidoreductase	-
FPSE_01991	13.833116092499	10.5567768231217	9.26827652048172	230.576458807944	329.899394524612	406.940453332308	11.2193898120341	322.472102221621	-4.84458947057587	3.91592402328643e-48	8.15483087097285e-47	-	Contig1193	221264	222382	+	1119	protein_coding	- && - && - && PF02958:Ecdysteroid kinase	-
FPSE_10551	1.84441547899987	2.87912095176045	1.85365530409634	1126.27731802342	535.959631719986	1218.70187846915	2.19239724495222	960.312942737519	-8.77961510031277	4.28564262599715e-48	8.91003489190397e-47	-	Contig1631	99179	99601	+	423	protein_coding	- && - && - && -	-
FPSE_11282	617.879185464957	659.318697953143	621.901354524323	130.807798746814	143.125583470678	174.857226041226	633.033079314141	149.596869419573	2.08036272344427	4.59160454802792e-48	9.53041609565135e-47	-	Contig2155	1555	3248	+	1521	protein_coding	- && sp|C8V329|FCY2_EMENI Purine-cytosine permease fcyB OS=Emericella nidulans (strain FGSC A4 / ATCC 38163 / CBS 112.46 / NRRL 194 / M139) OX=227321 GN=fcyB PE=1 SV=1 && - && PF02133:Permease for cytosine/purines, uracil, thiamine, allantoin	-
FPSE_09550	47.0325947144968	28.7912095176045	33.3657954737342	358.058635552721	303.507442962643	321.101451457524	36.3965332352785	327.555843324296	-3.16698833415842	5.41265349802696e-48	1.1216121944349e-46	-	Contig1593	263857	266254	+	2217	protein_coding	- && - && - && -	-
FPSE_06280	525.658411514964	508.64470147768	587.608731398541	129.699258079468	126.884382509466	112.332520971939	540.637281463728	122.972053853625	2.136703331313	7.32496962048093e-48	1.51539067731427e-46	-	Contig1273	514321	515843	+	1431	protein_coding	- && - && - && PF11927:Protein of unknown function (DUF3445)	-
FPSE_04055	189.974794336987	141.076926636262	155.707045544093	717.225811772787	641.527437967862	707.906830275994	162.252922172447	688.886693338881	-2.08485812596157	7.58644793561124e-48	1.56691241870108e-46	-	Contig1220	357374	362567	-	4401	protein_coding	- && - && - && PF01048:Phosphorylase superfamily	-
FPSE_02081	52.5658411514964	72.9377307779314	91.755937552769	489.974974966881	705.477166752633	597.693790831827	72.4198364940656	597.715310850447	-3.04578989630142	8.44587032675442e-48	1.74156334282781e-46	-	Contig1195	84462	85728	+	1170	protein_coding	- && sp|O34559|URHG2_BACSU Unsaturated rhamnogalacturonyl hydrolase YteR OS=Bacillus subtilis (strain 168) OX=224308 GN=yteR PE=1 SV=1 && - && PF07470:Glycosyl Hydrolase Family 88	-
FPSE_11925	685.200350448453	694.827856358189	824.876610322873	190.668994783492	173.57783527295	193.932559791178	734.968272376505	186.059796615873	1.98270118452184	9.47528613517582e-48	1.95063937936405e-46	-	Contig2164	76824	77372	-	438	protein_coding	- && - && - && -	-
FPSE_03149	507.214256724965	518.241771316881	487.511344977338	1313.62069080487	1545.95931649534	1404.15651214924	504.322457673062	1421.24550648315	-1.49520275216039	9.68341602427268e-48	1.99023423311275e-46	-	Contig1206	238195	238974	+	780	protein_coding	- && - && - && -	-
FPSE_10548	607.734900330458	393.479863407262	709.9499814689	11475.6129883646	8923.52485312575	14044.7443437841	570.388248402206	11481.2940617581	-4.33105501248629	1.54109816796512e-47	3.16226316257207e-46	-	Contig1631	94467	94821	+	273	protein_coding	- && - && - && -	-
FPSE_10307	46.1103869749968	64.3003679226501	51.9023485146976	345.864688211916	483.175728596048	449.330083887757	54.1043678041148	426.123500231907	-2.97980041125737	1.63776007890363e-47	3.35514459091168e-46	-	Contig1619	33908	34924	+	1017	protein_coding	- && - && - && -	-
FPSE_04448	629.867886078457	517.282064332961	599.657490875167	92.0088753897084	113.688406728482	67.823408888718	582.269147095528	91.1735636689694	2.67324969856126	1.64984025159942e-47	3.37440541069824e-46	-	Contig1228	25288	28416	+	2349	protein_coding	- && sp|G2Q9T3|CEL61_MYCTT Polysaccharide monooxygenase Cel61a OS=Myceliophthora thermophila (strain ATCC 42464 / BCRC 31852 / DSM 1799) OX=573729 GN=Cel61a PE=1 SV=1 && - && PF00734:Fungal cellulose binding domain|PF03443:Glycosyl hydrolase family 61	-
FPSE_07716	1619.39679056189	1639.17952853562	1466.24134554021	546.510549001521	587.728459783848	488.540492151547	1574.9392215459	540.926500312305	1.54140110642534	1.95074575871249e-47	3.98337857601599e-46	-	Contig1458	71990	74188	-	2199	protein_coding	- && - && - && -	-
FPSE_03210	16606.1947651754	17071.2678299716	16964.6533430897	6491.6141479775	5313.91793949645	4739.16069609917	16880.7053127456	5514.89759452437	1.61406644524054	2.49570909873766e-47	5.08793510275012e-46	-	Contig1207	200989	202521	+	1356	protein_coding	- && sp|Q96VJ7|DHE4_GIBFU NADP-specific glutamate dehydrogenase OS=Gibberella fujikuroi OX=5127 GN=GDH2 PE=3 SV=1 && - && PF00208:Glutamate/Leucine/Phenylalanine/Valine dehydrogenase|PF02812:Glu/Leu/Phe/Val dehydrogenase, dimerisation domain	-
FPSE_06310	673.211649834954	667.956060808425	667.315909474684	207.29710479368	207.075312255449	205.589708193926	669.494540039354	206.654041747685	1.69587471473708	2.67323325788134e-47	5.44104455832747e-46	-	Contig1273	583123	584805	-	1638	protein_coding	- && sp|Q4U3U4|QAY_NEUTR Quinate permease OS=Neurospora terricola OX=88718 GN=qa-y PE=3 SV=1 && - && PF00083:Sugar (and other) transporter	Sugar_tr
FPSE_09388	140.17557640399	138.197805684502	91.755937552769	700.597701762599	1086.13031428103	898.660167775514	123.37643988042	895.129394606381	-2.85986866882943	3.38712132501207e-47	6.8829583183592e-46	-	Contig1592	77805	78746	+	828	protein_coding	- && - && - && PF10277:Frag1/DRAM/Sfk1 family	-
FPSE_01663	642.778794431456	666.996353824505	622.828182176371	1547.52277161485	1567.27589275693	1500.59292166289	644.201110144111	1538.46386201156	-1.25609084740672	4.06799241858741e-47	8.25324258965907e-46	-	Contig1190	484374	485253	+	747	protein_coding	- && - && - && -	-
FPSE_12214	961.862672298434	791.758261734124	1112.19318245781	11800.4154038969	12962.5085171671	19594.6067242562	955.271372163455	14785.8435484401	-3.952112713255	4.48232696404999e-47	9.0792343119077e-46	-	Contig2176	7780	9547	-	1674	protein_coding	- && - && - && -	-
FPSE_05927	1104.80487192092	1082.54947786193	1048.24207446648	353.624472883337	408.060174150444	357.132637429656	1078.53214141645	372.939094821145	1.53110377928962	5.29806957206816e-47	1.07143464748775e-45	-	Contig1264	300691	302505	+	1719	protein_coding	- && sp|Q96WM9|LAC2_BOTFU Laccase-2 OS=Botryotinia fuckeliana OX=40559 GN=lcc2 PE=2 SV=1 && - && PF00394:Multicopper oxidase|PF07732:Multicopper oxidase|PF07731:Multicopper oxidase	-
FPSE_03851	2315.66363388434	2004.82788940919	2017.70379850887	5625.84388678036	6083.34483503385	7133.11508171814	2112.73177393413	6280.76793451079	-1.57180937765712	5.70031285939838e-47	1.15093336082628e-45	-	Contig1219	8885	9444	-	501	protein_coding	- && - && - && -	-
FPSE_08496	1519.7983546959	1469.31139238175	1653.46053125394	547.619089668867	427.346600291883	493.839195970978	1547.52342611053	489.601628643909	1.66142146435525	5.94918718080996e-47	1.1992609486564e-45	-	Contig1574	28450	28971	-	456	protein_coding	- && - && - && -	-
FPSE_00398	42.4215560169971	65.2600749065702	54.6828314708421	569.789903015784	375.57777222802	566.961308679127	54.1214874648031	504.109661307644	-3.22044286036049	8.02161493880592e-47	1.61444611204498e-45	-	Contig0337	178755	180058	-	1203	protein_coding	- && sp|A0A084AFG6|SAT17_STACB Taurine hydroxylase-like protein SAT17 OS=Stachybotrys chartarum (strain CBS 109288 / IBT 7711) OX=1280523 GN=SAT17 PE=4 SV=1 && - && PF02668:Taurine catabolism dioxygenase TauD, TfdA family	-
FPSE_08859	813.387226238944	784.080605862763	734.9743280742	244.98748748344	233.467263817418	205.589708193926	777.480720058636	228.014819831595	1.77008931240266	8.93906803594147e-47	1.79622517041191e-45	-	Contig1580	138578	143222	-	4377	protein_coding	- && - && - && -	-
FPSE_02135	3.68883095799975	13.4358977748821	12.9755871286744	323.693874864998	228.391888517039	314.743006874207	10.0334386205188	288.942923418748	-4.85251715499586	9.3061263154081e-47	1.86700454534756e-45	-	Contig1195	217043	218293	+	1197	protein_coding	- && - && - && -	-
FPSE_10204	928.663193676436	875.252769335177	987.998277083351	2235.92652603665	2132.67270121911	2287.98030923035	930.638080031655	2218.85984549537	-1.25326510271721	1.27018136281994e-46	2.54419952148942e-45	-	Contig1615	16189	17282	-	900	protein_coding	- && - && - && -	-
FPSE_10950	468.481531665968	482.732612911836	507.901553322398	16.6281100101883	51.7688280638623	19.0753337499519	486.371899300067	29.1574239413342	4.04791621068012	1.40339957509774e-46	2.80657638835816e-45	-	Contig1661	1883	26797	-	24795	protein_coding	- && - && - && -	-
FPSE_02196	513.669710901465	569.106241464649	503.267415062157	76.489306046866	117.748706968785	86.8987426386699	528.68112247609	93.7122518847736	2.49200681231032	1.45510222518322e-46	2.90536179636821e-45	-	Contig1195	356083	358009	+	1725	protein_coding	- && sp|S0DZN4|BIK6_GIBF5 Efflux pump bik6 OS=Gibberella fujikuroi (strain CBS 195.34 / IMI 58289 / NRRL A-6831) OX=1279085 GN=bik6 PE=2 SV=1 && - && PF07690:Major Facilitator Superfamily	MFS_1
FPSE_06220	279.428945068481	279.274732320764	277.121467962403	18.84519134488	30.4522518022719	31.7922229165866	278.608381783883	27.0298886879128	3.35942230786045	2.30352191610155e-46	4.59210009825371e-45	-	Contig1273	327720	329569	+	1671	protein_coding	- && sp|A7BHQ9|TYRO_PHONA Tyrosinase OS=Pholiota nameko OX=61267 GN=tyr1 PE=1 SV=1 && - && PF00264:Common central domain of tyrosinase	-
FPSE_11893	2064.82312874036	1907.89748403326	2313.36181951224	622.999855048387	617.165636526044	748.176979303671	2095.36081076195	662.780823626034	1.66067970538908	3.18475450468865e-46	6.33881864211253e-45	-	Contig2163	518785	520071	-	1287	protein_coding	- && sp|W7MGR9|VELC_GIBM7 Sexual development regulator velC OS=Gibberella moniliformis (strain M3125 / FGSC 7600) OX=334819 GN=velC PE=1 SV=1 && - && PF11754:Velvet factor	-
FPSE_12111	963.707087777433	1022.08793787496	1201.16863705443	270.483922832396	319.748643923855	296.727413888141	1062.32122090227	295.653326881464	1.84433258477636	4.2374463718305e-46	8.42075502187578e-45	-	Contig2172	122075	125793	-	3612	protein_coding	- && sp|Q9USG8|MU190_SCHPO Meiotically up-regulated gene 190 protein OS=Schizosaccharomyces pombe (strain 972 / ATCC 24843) OX=284812 GN=mug190 PE=1 SV=1 && - && PF00168:C2 domain	C2
FPSE_04053	481.392440018967	412.674003085665	468.047964284327	1371.26480550686	1673.85877406488	1819.57489159264	454.038135796319	1621.56615705479	-1.83646528371402	4.42693691330164e-46	8.7834611292421e-45	-	Contig1220	347998	349720	-	1356	protein_coding	- && - && - && PF05730:CFEM domain	-
FPSE_03549	2209.60974384185	2079.68503415497	2468.14203740428	6165.70319177781	7955.1432458135	6626.55899658053	2252.47893846703	6915.80181139061	-1.61841896097877	4.48677157689584e-46	8.88818161907401e-45	-	Contig1215	168179	168874	+	636	protein_coding	- && - && - && -	-
FPSE_06255	11.9887006134992	33.5897444372053	32.438967821686	1442.211408217	1812.92405729525	2246.65041943878	26.0058042907968	1833.92862831701	-6.14145287138476	5.29886985970437e-46	1.04640221571184e-44	-	Contig1273	457541	459922	-	2211	protein_coding	- && sp|Q91192|MX1_ONCMY Interferon-induced GTP-binding protein Mx1 OS=Oncorhynchus mykiss OX=8022 GN=mx1 PE=2 SV=1 && - && PF01031:Dynamin central region|PF00350:Dynamin family	-
FPSE_00931	2208.68753610235	2039.37734083032	2038.09400685393	5166.90805049917	4960.6718185901	5992.83401977657	2095.38629459553	5373.47129628861	-1.35857776727466	5.63181223812932e-46	1.11041005302334e-44	-	Contig0347	43391	44602	+	1044	protein_coding	- && - && - && -	-
FPSE_07457	15.6775315714989	18.2344326944829	20.3902083450598	236.119162144673	222.301438156585	231.023486527196	18.1007242036805	229.814695609485	-3.66643510807752	8.60150095484869e-46	1.69328610203342e-44	-	Contig1368	2773	5370	-	2598	protein_coding	- && sp|I2C092|MANBB_THETO Beta-mannosidase B OS=Thermothelomyces thermophilus OX=78579 GN=man9 PE=1 SV=1 && - && PF17786:Mannosidase Ig/CBM-like domain|PF17753:Ig-fold domain|PF00703:Glycosyl hydrolases family 2	-
FPSE_06697	578.22425266646	376.205137696699	659.901288258298	60.9697367040236	47.7085278235593	45.5688528471074	538.110226207152	51.4157057915635	3.39016480682068	1.1516616501762e-45	2.26361702504992e-44	-	Contig1357	88191	89484	+	1239	protein_coding	- && sp|D0C9N6|CNTA_ACIB2 Carnitine monooxygenase oxygenase subunit OS=Acinetobacter baumannii (strain ATCC 19606 / DSM 30007 / CIP 70.34 / JCM 6841 / NBRC 109757 / NCIMB 12457 / NCTC 12156 / 81) OX=575584 GN=cntA PE=1 SV=1 && - && PF00355:Rieske [2Fe-2S] domain|PF00848:Ring hydroxylating alpha subunit (catalytic domain)	-
FPSE_06700	314.472839169478	396.358984359022	423.560236986014	1806.92128777379	1416.02970880564	2040.00097048097	378.130686838172	1754.31732235347	-2.21394903697536	1.22788564837384e-45	2.40967777007196e-44	-	Contig1357	93095	93457	+	363	protein_coding	- && - && - && -	-
FPSE_08763	48.8770101934966	55.6630050673687	42.6340719942159	340.321984875186	310.612968383174	398.462527221218	49.0580290850271	349.799160159859	-2.83489233887399	1.66285592226835e-45	3.25821489341507e-44	-	Contig1577	108360	109162	-	702	protein_coding	- && - && - && -	-
FPSE_05309	385.482835110973	428.989021812307	402.243200988906	1098.56380133977	1280.0096507555	1156.17717339986	405.571685970729	1178.25020849838	-1.53926244412022	2.06885322359868e-45	4.04743505654034e-44	-	Contig1247	328921	331187	-	2103	protein_coding	- && sp|Q9NW15|ANO10_HUMAN Anoctamin-10 OS=Homo sapiens OX=9606 GN=ANO10 PE=1 SV=2 && - && PF04547:Calcium-activated chloride channel	-
FPSE_02874	3.68883095799975	5.7582419035209	1.85365530409634	276.026626169125	332.94461970484	349.714452082452	3.766909388539	319.561899318806	-6.41523872458391	2.4900412056345e-45	4.86388048833939e-44	-	Contig1203	169780	171220	-	1245	protein_coding	- && - && - && -	-
FPSE_02153	57.1768798489961	75.8168517296919	70.438901555661	598.611960366777	403.999873910141	651.740569790025	67.8108777114497	551.450801355648	-3.02395990470041	2.64028567903677e-45	5.14937450002852e-44	-	Contig1195	263062	264971	-	1806	protein_coding	- && sp|Q4WQU0|SED4_ASPFU Tripeptidyl-peptidase sed4 OS=Neosartorya fumigata (strain ATCC MYA-4609 / Af293 / CBS 101355 / FGSC A1100) OX=330879 GN=sed4 PE=1 SV=1 && - && PF09286:Pro-kumamolisin, activation domain	-
FPSE_10925	302.484138555979	293.670337079566	253.950776661199	1228.26305941924	998.833859114519	1426.41106819085	283.368417432248	1217.83599557487	-2.10342949460349	3.20147085157837e-45	6.23420884992827e-44	-	Contig1659	26243	27997	-	1449	protein_coding	- && sp|A0A089FNE5|PRLL_FUNXX MFS transporter prlL OS=Fungal sp. (strain NRRL 50135) OX=1547289 GN=prlL PE=3 SV=1 && - && PF07690:Major Facilitator Superfamily	MFS_1
FPSE_09353	257.295959320482	253.36264375492	288.243399786981	5.54270333672942	10.1507506007573	4.23896305554488	266.300667620794	6.6441389976772	5.31211027099672	4.31167062403309e-45	8.38313860990632e-44	-	Contig1591	64814	65933	+	1065	protein_coding	- && - && - && -	-
FPSE_07372	460.181662010468	463.538473233433	419.852926377822	99.7686600611296	102.522581067649	82.6597795831251	447.857687207241	94.9836735706345	2.23693808698844	6.01011400569475e-45	1.16494502088843e-43	-	Contig1365	146668	148380	-	1713	protein_coding	- && sp|J5J924|OPS2_BEAB2 MFS transporter OpS2 OS=Beauveria bassiana (strain ARSEF 2860) OX=655819 GN=OpS2 PE=2 SV=1 && - && PF07690:Major Facilitator Superfamily	MFS_1
FPSE_09560	502.603218027465	466.417594185193	503.267415062157	1.10854066734588	2.03015012015146	5.29870381943109	490.762742424939	2.81246486897615	7.44044189853439	6.23074711736362e-45	1.20585534457242e-43	-	Contig1593	290634	291581	-	891	protein_coding	- && - && - && -	-
FPSE_04913	586.524122321959	584.461553207372	609.852595047697	175.14942544065	167.487384912496	145.184484652412	593.612756859009	162.607098335186	1.86861973404482	7.66163592311988e-45	1.48050538336484e-43	-	Contig1241	70157	72950	+	2685	protein_coding	- && - && - && -	-
FPSE_07164	871.48631382744	768.725294120041	764.632812939742	1961.00844053487	2078.8737230351	2239.23223409158	801.614806962407	2093.03813255385	-1.38456961035553	7.95955583680635e-45	1.53571889721169e-43	XlnR	Contig1364	45977	48880	+	2805	protein_coding	- && sp|G4MZJ4|XLNR_MAGO7 Xylanolytic transcriptional activator xlnR homolog OS=Magnaporthe oryzae (strain 70-15 / ATCC MYA-4617 / FGSC 8958) OX=242507 GN=xlr1 PE=3 SV=1 && - && PF00172:Fungal Zn(2)-Cys(6) binuclear cluster domain|PF04082:Fungal specific transcription factor domain	Fungal_trans
FPSE_03708	493.381140632466	459.699645297752	534.779555231795	1310.29506880284	1491.14526325125	1547.22151527388	495.953447054004	1449.55394910932	-1.54732763129266	1.04785777932027e-44	2.01864834276087e-43	-	Contig1216	356456	357344	-	837	protein_coding	- && - && - && PF06687:SUR7/PalI family	-
FPSE_04733	238.851804530483	253.36264375492	292.877538047222	16.6281100101883	25.3768765018933	16.9558522221795	261.697328777542	19.6536129114203	3.72846708697431	1.27269759161608e-44	2.44804839034671e-43	-	Contig1237	7280	8350	-	1071	protein_coding	- && - && - && -	-
FPSE_12043	474.936985842467	428.989021812307	459.706515415893	100.877200728475	111.65825660833	93.2571872219873	454.544174356889	101.930881519598	2.15592183277388	1.45103180032634e-44	2.78682159334017e-43	-	Contig2170	31296	33435	+	1659	protein_coding	- && sp|Q4WRQ4|MFSB_ASPFU Major facilitator superfamily multidrug transporter mfsB OS=Neosartorya fumigata (strain ATCC MYA-4609 / Af293 / CBS 101355 / FGSC A1100) OX=330879 GN=mfsB PE=2 SV=1 && - && PF07690:Major Facilitator Superfamily	MFS_1
FPSE_09805	5122.86399292215	5243.8389601397	4900.13779637868	2405.53324814057	2073.79834773472	2087.68930485585	5088.94691648018	2189.00696691038	1.21735453154656	1.59570327817435e-44	3.06000998504089e-43	-	Contig1600	21237	22048	-	552	protein_coding	- && - && - && PF10241:Uncharacterized conserved protein	-
FPSE_09601	127.264668050991	128.6007358453	104.731524681443	476.67248695873	551.185757621122	518.213233540361	120.198976192578	515.357159373404	-2.10103954282508	1.89248388189048e-44	3.62361769421553e-43	-	Contig1594	47557	48205	-	579	protein_coding	- && - && - && -	-
FPSE_08013	84.8431120339941	82.5348006171329	115.853456506021	448.958970275083	508.552605097941	502.317122082068	94.4104563857162	486.609565818364	-2.36533102136027	2.1418714097421e-44	4.0949071155297e-43	-	Contig1563	71440	73427	+	1941	protein_coding	- && - && - && -	-
FPSE_05113	23298.6563307264	23306.4841045009	23406.1055248245	55904.8143949203	46879.2114994775	51371.9932701483	23337.0819866839	51385.3397215154	-1.13871645912195	2.56970452420027e-44	4.89798900157325e-43	-	Contig1245	391	2066	-	1626	protein_coding	- && sp|D4ATC3|GAS1_ARTBC 1,3-beta-glucanosyltransferase ARB_07487 OS=Arthroderma benhamiae (strain ATCC MYA-4681 / CBS 112371) OX=663331 GN=ARB_07487 PE=1 SV=1 && - && PF07983:X8 domain|PF03198:Glucanosyltransferase	-
FPSE_11998	893.619299575438	889.64837409398	1127.94925254262	243.878946816095	276.100416340599	239.501412638285	970.405642070681	253.160258598326	1.93791584790823	3.6561817150643e-44	6.95834341814125e-43	-	Contig2167	152591	153553	+	786	protein_coding	- && sp|A0A2V5GSC6|PYVD_ASPV1 Hydrolase pyvD OS=Aspergillus violaceofuscus (strain CBS 115571) OX=1450538 GN=pyvD PE=3 SV=1 && - && PF01738:Dienelactone hydrolase family	-
FPSE_02068	515.514126380464	429.948728796227	503.267415062157	1808.02982844114	3033.04427950628	2549.73627791024	482.910090079616	2463.60346195255	-2.35099061729452	3.73662966699711e-44	7.100723555731e-43	-	Contig1195	45261	45792	-	408	protein_coding	- && - && - && -	-
FPSE_05085	67.3211649834954	83.4945076010531	101.024214073251	496.626218970956	421.256149931428	471.584639929367	83.9466288859331	463.155669610584	-2.46367792733907	4.3942634373209e-44	8.3378501576515e-43	-	Contig1244	100331	101303	-	855	protein_coding	- && sp|Q5B2K4|ACPA_EMENI Acetate permease A OS=Emericella nidulans (strain FGSC A4 / ATCC 38163 / CBS 112.46 / NRRL 194 / M139) OX=227321 GN=acpA PE=2 SV=1 && - && PF01184:GPR1/FUN34/yaaH family	-
FPSE_02323	574.53542170846	535.516497027444	792.437642501187	2643.86949161993	3882.66210478967	3084.90536367278	634.16318707903	3203.81232002746	-2.33683078424191	4.59176795193172e-44	8.69950141750192e-43	-	Contig1197	42304	43755	-	1401	protein_coding	- && - && - && -	-
FPSE_08491	794.943071448945	812.871815380368	633.023286348901	2161.65430132447	2150.94405230047	2339.90760666077	746.946057726071	2217.50198676191	-1.57003165641978	4.81111674686295e-44	9.10139037443338e-43	-	Contig1574	11302	12639	-	1272	protein_coding	- && - && - && -	-
FPSE_02850	419.604521472471	472.175836088714	493.999138541676	1652.83413501271	2667.61725787902	2460.7180537438	461.926498700954	2260.38981554518	-2.29113558441625	4.86830137991157e-44	9.19576148208485e-43	-	Contig1203	115260	116120	+	759	protein_coding	- && sp|P35049|TRYP_FUSOX Trypsin OS=Fusarium oxysporum OX=5507 PE=1 SV=1 && - && PF00089:Trypsin	Trypsin
FPSE_10416	2249.26467664034	2499.07698612807	2395.84948054452	7601.26335599073	6619.30446675384	9389.3031680319	2381.39704777098	7869.95699692549	-1.724551177762	5.82870131518199e-44	1.09925931830763e-42	-	Contig1626	91902	92402	+	501	protein_coding	- && - && - && PF16541:Alternaria alternata allergen 1	-
FPSE_04396	960.018256819434	1341.67036352037	1165.02235862455	186.234832114109	180.68336069348	269.1741540271	1155.57032632145	212.030782278229	2.44620657914964	5.83700677790146e-44	1.09925931830763e-42	-	Contig1226	64572	65261	-	579	protein_coding	- && - && - && -	-
FPSE_00085	941.574102029435	899.245443933181	982.437311171062	263.83267882832	260.874290439463	185.454633680088	941.085619044559	236.720534315957	1.99131026823814	5.9862735124715e-44	1.12568746244222e-42	-	Contig0332	257171	257812	+	642	protein_coding	- && - && - && -	-
FPSE_00803	76.5432423784947	95.9706983920151	68.5852462515647	570.89844368313	414.150624510898	565.901567915241	80.3663956740248	516.983545369756	-2.68610650158056	6.2460201867863e-44	1.1727810481866e-42	-	Contig0344	156852	158324	-	1473	protein_coding	- && - && - && -	-
FPSE_10400	528.425034733463	596.937743998334	532.925899927699	1473.25054690268	1753.03462875079	1522.8474777045	552.762892886499	1583.04421778599	-1.51854524117153	7.1477511399399e-44	1.34009697339439e-42	-	Contig1626	47556	49280	+	1485	protein_coding	- && sp|Q9US47|SSDH1_SCHPO Putative succinate-semialdehyde dehydrogenase C1002.12c [NADP(+)] OS=Schizosaccharomyces pombe (strain 972 / ATCC 24843) OX=284812 GN=SPAC1002.12c PE=3 SV=2 && - && PF00171:Aldehyde dehydrogenase family	Aldedh
FPSE_00143	804.165148843945	780.241777927082	787.803504240946	1871.21664647985	2275.79828468979	2230.75430798049	790.736810337324	2125.92307971671	-1.42705993575668	8.65396036229583e-44	1.62007795846308e-42	-	Contig0333	155916	157735	-	1530	protein_coding	- && sp|O77775|NCF2_BOVIN Neutrophil cytosol factor 2 OS=Bos taurus OX=9913 GN=NCF2 PE=2 SV=1 && - && PF00515:Tetratricopeptide repeat|PF00564:PB1 domain	TPR_1
FPSE_01589	539.491527607463	460.659352281672	554.242935924807	120.830932740701	88.3115302265886	107.033817152508	518.131271937981	105.392093373266	2.30052681719016	9.18227165220016e-44	1.71643086863605e-42	-	Contig1190	250656	251609	+	897	protein_coding	- && sp|A0A2Z5TTA9|HIME_ASPJA Efflux pump himE OS=Aspergillus japonicus OX=34381 GN=himE PE=3 SV=1 && - && PF04479:RTA1 like protein	RTA1
FPSE_03557	755.288138650448	691.948735406429	842.486335711788	230.576458807944	213.165762615903	211.948152777244	763.241069922888	218.56345806703	1.80485926756437	1.10290203670042e-43	2.05858707561313e-42	-	Contig1215	192383	193819	+	1437	protein_coding	- && sp|P16171|MERA_BACCE Mercuric reductase OS=Bacillus cereus OX=1396 GN=merA PE=1 SV=1 && - && PF07992:Pyridine nucleotide-disulphide oxidoreductase|PF02852:Pyridine nucleotide-disulphide oxidoreductase, dimerisation domain	Pyr_redox_2
FPSE_01719	593.901784237959	524.959720204322	627.462320436612	105.311363397859	135.004982990072	85.8390018747837	582.107941626298	108.718449420905	2.41872659063011	1.21823261755312e-43	2.2704900515609e-42	-	Contig1190	655143	655892	+	648	protein_coding	- && - && - && -	-
FPSE_03124	2004.87962567286	2086.40298304241	1968.58193295032	871.312964533865	739.989718795208	839.314684997885	2019.95484722186	816.872456108986	1.30673906850544	1.37978229040987e-43	2.56778095670221e-42	-	Contig1206	145405	147027	-	1392	protein_coding	- && - && - && -	-
FPSE_04787	2885.5880168953	2693.89750386386	2696.14163980813	5707.87589616396	5511.85757621122	6087.15094776244	2758.54238685577	5768.96147337921	-1.06433655536186	1.42983380664529e-43	2.65700237904483e-42	-	Contig1237	194315	195684	-	1290	protein_coding	- && - && - && -	-
novel.591	794.020863709445	719.780237940113	729.413362161911	219.491052134485	248.693389718554	238.441671874399	747.738154603823	235.542037909146	1.66567752425105	1.53746950914728e-43	2.85038420776234e-42	-	Contig1593	141166	147090	+	5925	-	- && - && -	-
FPSE_02371	583.75749910346	500.967045606319	753.510881115164	4.43416266938354	2.03015012015146	1.05974076388622	612.745141941647	2.50801785114041	7.95218422852514	1.53842468551345e-43	2.85038420776234e-42	-	Contig1197	166297	167508	-	1212	protein_coding	- && - && - && PF00734:Fungal cellulose binding domain	-
FPSE_05771	521.969580556964	482.732612911836	496.77962149782	1292.5584181253	1412.98448362542	1237.7772122191	500.493938322207	1314.44003798994	-1.39308204366539	2.07953486468867e-43	3.84729218211638e-42	-	Contig1261	46740	48117	+	1281	protein_coding	- && sp|Q9FS87|IVD_SOLTU Isovaleryl-CoA dehydrogenase, mitochondrial OS=Solanum tuberosum OX=4113 GN=IVD PE=1 SV=2 && - && PF02770:Acyl-CoA dehydrogenase, middle domain|PF00441:Acyl-CoA dehydrogenase, C-terminal domain|PF02771:Acyl-CoA dehydrogenase, N-terminal domain	-
FPSE_00340	384.560627371473	336.857151355973	367.950577863124	53.2099520326024	72.0703292653769	61.4649643054007	363.12278553019	62.2484152011267	2.54111119551212	2.34316959644581e-43	4.32867943484176e-42	-	Contig0337	17459	20007	+	2499	protein_coding	- && sp|B0Y3M6|BGLI_ASPFC Probable beta-glucosidase I OS=Neosartorya fumigata (strain CEA10 / CBS 144.89 / FGSC A1163) OX=451804 GN=bglI PE=3 SV=1 && - && PF14310:Fibronectin type III-like domain|PF07691:PA14 domain|PF00933:Glycosyl hydrolase family 3 N terminal domain|PF01915:Glycosyl hydrolase family 3 C-terminal domain	Glyco_hydro_3_C
FPSE_00828	2887.4324323743	2932.86454285998	2820.33654518259	870.204423866519	1026.24088573656	711.086052567653	2880.21117347229	869.177120723579	1.72806469613098	2.82721745101307e-43	5.21524343562425e-42	-	Contig0345	37215	38369	-	1101	protein_coding	- && - && - && -	-
FPSE_04044	236.085181311984	211.135536462433	206.682566406742	800.366361823728	675.024914950361	753.475683123102	217.96776139372	742.955653299064	-1.76844116357674	4.11202998680305e-43	7.5741909069783e-42	-	Contig1220	326065	330867	+	4569	protein_coding	- && - && - && PF05729:NACHT domain	NACHT
FPSE_12109	254.529336101982	211.135536462433	241.902017184573	17.7366506775341	15.226125901136	18.0155929860657	235.855629916329	16.9927898549119	3.79752388720756	4.67530313096187e-43	8.59914513094725e-42	-	Contig2172	118571	119712	+	1077	protein_coding	- && - && - && -	-
FPSE_07717	0	0	0	12444.4775316249	13458.8802215441	14393.3990551026	0	13432.2522694239	-16.2513704963536	4.69103178063828e-43	8.61549699770578e-42	-	Contig1458	75475	78545	-	2217	protein_coding	- && - && - && -	-
FPSE_09787	673.211649834954	743.772912538117	730.340189813959	2146.13473198163	1785.51703067321	1871.50218902306	715.774917395676	1934.3846505593	-1.43413168462523	4.75284028827817e-43	8.71630782998786e-42	-	Contig1599	84899	87823	+	2880	protein_coding	- && - && - && PF00397:WW domain	WW
FPSE_04433	874.25293704594	882.930425206539	882.339924749859	287.112032842584	221.286363096509	204.52996743004	879.841095667446	237.642787789711	1.89017993997491	5.33555137568485e-43	9.77072845672288e-42	-	Contig1227	94187	95398	+	1212	protein_coding	- && sp|P50400|GUND_CELFI Endoglucanase D OS=Cellulomonas fimi OX=1708 GN=cenD PE=3 SV=1 && - && PF00150:Cellulase (glycosyl hydrolase family 5)	-
FPSE_04724	3259.08215139277	3460.70338401606	3261.50650755752	6686.71730543037	7230.37965291943	7697.95690886949	3327.09734765545	7205.01795573977	-1.11483247089082	7.49508188297845e-43	1.37054479889181e-41	-	Contig1236	37775	45228	-	7398	protein_coding	- && - && - && -	-
FPSE_04757	2481.66102699433	2268.74730998724	2576.58087269392	5380.85639929692	6220.37996814408	6324.53287887295	2442.32973655849	5975.25641543798	-1.29075516848617	8.647590393338e-43	1.57899987486472e-41	-	Contig1237	83195	84878	+	1581	protein_coding	- && - && - && PF16561:Glycogen recognition site of AMP-activated protein kinase	-
FPSE_03247	519.202957338464	593.098916062653	519.950312799024	58.7526553693319	62.9346537246953	108.093557916394	544.084062066714	76.5936223368072	2.82789441789506	1.20492355936927e-42	2.19693660267634e-41	-	Contig1208	57327	58867	-	1386	protein_coding	- && - && - && PF05730:CFEM domain	-
FPSE_08210	21.2107780084985	32.6300374532851	27.8048295614451	264.941219495666	272.040116100296	231.023486527196	27.2152150077429	256.001607374386	-3.2361523775101	1.25066143221532e-42	2.27703517116775e-41	-	Contig1566	65552	66551	+	945	protein_coding	- && sp|P47124|HOC1_YEAST Putative glycosyltransferase HOC1 OS=Saccharomyces cerevisiae (strain ATCC 204508 / S288c) OX=559292 GN=HOC1 PE=1 SV=3 && - && PF04488:Glycosyltransferase sugar-binding region containing DXD motif	Gly_transf_sug
FPSE_04565	94.0651894289935	112.285717118658	104.731524681443	424.571075593474	425.316450171731	440.852157776667	103.694143743032	430.246561180624	-2.05358634788359	1.28724555345339e-42	2.34026071110523e-41	-	Contig1232	22520	24415	-	1896	protein_coding	- && - && - && PF06985:Heterokaryon incompatibility protein (HET)	-
FPSE_05342	7.37766191599949	13.4358977748821	6.4877935643372	288.22057350993	191.849186354313	270.233894790986	9.10045108507293	250.10121821841	-4.78586389219596	1.47241227376174e-42	2.67304355001789e-41	-	Contig1247	415131	416580	+	1179	protein_coding	- && - && - && PF04199:Putative cyclase	-
novel.431	129.109083529991	118.043959022179	126.9753883306	573.115525017822	580.622934363318	818.119869720161	124.709476960923	657.286109700434	-2.39769495592925	1.72786886723337e-42	3.13229062708967e-41	-	Contig1360	283056	284499	-	1334	-	- && - && -	-
FPSE_06847	4724.47024945817	2917.50923111726	4084.52946257629	518.797032317874	824.240948781493	692.010718817701	3908.83631438391	678.349566639023	2.5260958906715	1.83856268719363e-42	3.32816828964836e-41	-	Contig1359	15629	17192	+	1464	protein_coding	- && sp|A0A0A2IBP6|CNSO_PENEN MFS-type transporter cnsO OS=Penicillium expansum OX=27334 GN=cnsO PE=3 SV=1 && - && PF07690:Major Facilitator Superfamily	MFS_1
FPSE_06452	1570.51978036839	1610.38831901801	1675.70439490309	3368.85508806414	3508.09940762172	3823.54467610148	1618.87083142983	3566.83305726245	-1.13970811115292	2.07808435126081e-42	3.75635362145407e-41	-	Contig1331	86852	89099	-	1959	protein_coding	- && sp|O74430|TGCE1_SCHPO Probable lipase C1672.09 OS=Schizosaccharomyces pombe (strain 972 / ATCC 24843) OX=284812 GN=SPCC1672.09 PE=1 SV=1 && - && PF00561:alpha/beta hydrolase fold	Abhydrolase_1
FPSE_09541	1601.87484351139	1548.0073650632	1617.31425282406	3652.64149890469	4620.62167346473	4098.01753394801	1589.06548713288	4123.76023543914	-1.37592439698336	2.32419214557659e-42	4.19520012064748e-41	-	Contig1593	241044	241949	+	906	protein_coding	- && - && - && -	-
FPSE_05907	2219.75402897635	2085.44327605849	2888.92179143415	550.944711670904	679.085215190664	500.197640554295	2398.03969882299	576.742522471955	2.05541232044436	2.34490411403311e-42	4.22653031941389e-41	-	Contig1264	242031	242704	+	618	protein_coding	- && sp|Q01358|BLI3_NEUCR Protein bli-3 OS=Neurospora crassa (strain ATCC 24698 / 74-OR23-1A / CBS 708.71 / DSM 1257 / FGSC 987) OX=367110 GN=bli-3 PE=2 SV=1 && - && PF16242:Pyridoxamine 5'-phosphate oxidase like	-
FPSE_01573	893.619299575438	888.688667110059	875.852131185522	250.53019082017	318.733568863779	288.249487777052	886.053365957007	285.837749153667	1.6305857813026	3.08394925127691e-42	5.55066808811969e-41	-	Contig1190	189835	191759	-	1827	protein_coding	- && - && - && PF14616:Domain of unknown function (DUF4451)	-
FPSE_05270	356.894395186475	336.857151355973	396.682235076617	1042.02822730513	988.683108513762	1115.90702437219	363.477927206355	1048.87278673036	-1.52846528732163	3.53779798401081e-42	6.35844747511444e-41	-	Contig1247	214868	216723	-	1749	protein_coding	- && - && - && -	-
FPSE_00253	593.901784237959	689.069614454668	613.55990565589	1814.68107244521	1687.05474984586	1566.29684902383	632.177101449506	1689.34422377164	-1.41821936673765	3.99588502298358e-42	7.17153210891313e-41	-	Contig0335	107874	110951	+	3078	protein_coding	- && - && - && -	-
FPSE_03117	13790.694536482	12471.3922560424	12208.1738327785	27057.2606085783	25541.3186616255	27872.2418309714	12823.4202084343	26823.6070337251	-1.06470116972621	4.00767801320436e-42	7.18246590161619e-41	-	Contig1206	111302	112979	-	1626	protein_coding	- && sp|Q54N49|INO1_DICDI Inositol-3-phosphate synthase OS=Dictyostelium discoideum OX=44689 GN=ino1 PE=3 SV=1 && - && PF07994:Myo-inositol-1-phosphate synthase|PF01658:Myo-inositol-1-phosphate synthase	-
FPSE_03313	143.86440736199	100.769233311616	128.829043634696	564.247199679055	522.763655939001	530.930122706996	124.487561436101	539.313659441684	-2.11357562831116	4.88398936916271e-42	8.7405372247274e-41	-	Contig1209	126453	127716	+	1215	protein_coding	- && - && - && -	-
FPSE_05867	3125.36202916528	3212.13927518074	2890.77544673825	1425.58329820681	1422.1201591661	1310.89932492725	3076.09225036143	1386.20092743339	1.14993237062677	5.21264197355688e-42	9.31547180494229e-41	-	Contig1264	94887	97427	+	2334	protein_coding	- && sp|P55251|LEUC_RHIPU 3-isopropylmalate dehydratase OS=Rhizomucor pusillus OX=4840 GN=LEUA PE=3 SV=1 && - && PF00694:Aconitase C-terminal domain|PF00330:Aconitase family (aconitate hydratase)	Aconitase
FPSE_00665	306.172969513979	375.245430712779	285.462916830837	37.6903826897601	16.2412009612117	29.6727413888141	322.293772352532	27.8681083465953	3.54078640298217	5.93320629886237e-42	1.05881680112418e-40	-	Contig0343	1597	2466	+	870	protein_coding	- && - && - && -	-
FPSE_02215	442.659714959969	452.021989426391	480.096723760953	124.156554742739	109.628106488179	105.974076388622	458.259476049104	113.252912539847	2.01795268571979	7.77411360517404e-42	1.38537563382727e-40	-	Contig1195	404089	405492	+	1404	protein_coding	- && sp|P0CY36|Y1806_PHANO SET domain-containing protein SNOG_11806 OS=Phaeosphaeria nodorum (strain SN15 / ATCC MYA-4574 / FGSC 10173) OX=321614 GN=SNOG_11806 PE=3 SV=1 && - && PF00856:SET domain	SET
FPSE_08970	329.228163001477	273.516490417243	277.121467962403	891.266696546091	887.175602506189	1001.45502187248	293.288707127041	926.632440308252	-1.65928814134479	8.71089039616132e-42	1.55012017092142e-40	-	Contig1584	32791	34257	-	1413	protein_coding	- && sp|Q00667|HGD_EMENI Homogentisate 1,2-dioxygenase OS=Emericella nidulans (strain FGSC A4 / ATCC 38163 / CBS 112.46 / NRRL 194 / M139) OX=227321 GN=hmgA PE=2 SV=1 && - && PF04209:homogentisate 1,2-dioxygenase	-
FPSE_02984	173.375055025988	228.410262172996	161.268011456382	1089.695476001	773.487195777707	1085.17454221949	187.684442885122	982.7857379994	-2.38899856275843	8.74962857386905e-42	1.55481763613789e-40	-	Contig1205	179790	180935	-	1083	protein_coding	- && sp|P18407|ALLC_NEUCR Allantoicase OS=Neurospora crassa (strain ATCC 24698 / 74-OR23-1A / CBS 708.71 / DSM 1257 / FGSC 987) OX=367110 GN=alc-1 PE=2 SV=2 && - && PF03561:Allantoicase repeat	-
FPSE_01553	1424.8109575274	1547.04765807928	1384.68051215997	3048.48683520118	3291.88841982559	3138.95214263098	1452.17970925555	3159.77579921925	-1.12186091817868	9.19081647865246e-42	1.63091685654285e-40	-	Contig1190	132201	134151	+	1902	protein_coding	- && sp|P40977|PLC1_SCHPO 1-phosphatidylinositol 4,5-bisphosphate phosphodiesterase 1 OS=Schizosaccharomyces pombe (strain 972 / ATCC 24843) OX=284812 GN=plc1 PE=1 SV=1 && - && PF00388:Phosphatidylinositol-specific phospholipase C, X domain|PF00387:Phosphatidylinositol-specific phospholipase C, Y domain	PI-PLC-X
FPSE_00136	2489.03868891033	2365.67771536317	2219.75222665537	5450.69446133971	6737.05317372262	5838.11186824918	2358.15621030962	6008.61983443717	-1.34948294514306	1.00783733585609e-41	1.78589909907888e-40	-	Contig0333	135669	138878	+	3150	protein_coding	- && sp|P00365|DHE2_NEUCR NAD-specific glutamate dehydrogenase OS=Neurospora crassa (strain ATCC 24698 / 74-OR23-1A / CBS 708.71 / DSM 1257 / FGSC 987) OX=367110 GN=gdh-1 PE=1 SV=4 && - && PF00208:Glutamate/Leucine/Phenylalanine/Valine dehydrogenase|PF05088:Bacterial NAD-glutamate dehydrogenase	-
FPSE_07500	29.510647663998	13.4358977748821	15.7560700848189	239.444784146711	261.889365499538	315.802747638093	19.5675385078997	272.378965761448	-3.79537247394516	1.10506243886026e-41	1.95543281842702e-40	-	Contig1369	34183	36049	-	1716	protein_coding	- && sp|C5H884|RADE_FLOCH Efflux pump radE OS=Floropilus chiversii OX=2587399 GN=radE PE=3 SV=1 && - && PF07690:Major Facilitator Superfamily	MFS_1
FPSE_11423	1774.32769079788	1665.09161710146	1632.14349525683	671.775644411606	705.477166752633	590.275605484624	1690.52093438539	655.842805549621	1.36586805780699	1.13197163038988e-41	2.00023991182078e-40	-	Contig2156	269854	271922	-	1680	protein_coding	- && sp|O14035|YEME_SCHPO Uncharacterized permease C29B12.14c OS=Schizosaccharomyces pombe (strain 972 / ATCC 24843) OX=284812 GN=SPAC29B12.14c PE=3 SV=2 && - && PF02133:Permease for cytosine/purines, uracil, thiamine, allantoin	-
FPSE_07923	12.9109083529991	4.79853491960075	11.1219318245781	219.491052134485	377.607922348172	247.979338749375	9.61045836572597	281.692771077344	-4.86797289984134	1.67071855789523e-41	2.94809287267815e-40	-	Contig1561	88958	89441	+	432	protein_coding	- && - && - && -	-
FPSE_10344	1062.38331590393	1310.95974003493	1109.41269950166	361.384257554758	388.773748009005	328.519636804728	1160.91858514684	359.55921412283	1.69040843156678	1.77110943570732e-41	3.12086822104567e-40	-	Contig1622	54	2944	+	2372	protein_coding	- && sp|Q9FIY7|SM3L3_ARATH DNA repair protein RAD5B OS=Arabidopsis thaliana OX=3702 GN=RAD5B PE=3 SV=1 && - && PF08797:HIRAN domain|PF13923:Zinc finger, C3HC4 type (RING finger)|PF00271:Helicase conserved C-terminal domain|PF00176:SNF2 family N-terminal domain	SNF2_N
FPSE_01745	469.403739405468	427.069607844467	478.243068456857	119.722392073355	111.65825660833	100.675372569191	458.238805235597	110.685340416959	2.05057106369965	1.94566973093123e-41	3.42367219832439e-40	-	Contig1190	707741	708200	-	360	protein_coding	- && - && - && PF07876:Stress responsive A/B Barrel Domain	-
FPSE_05567	898.230338272938	884.849839174379	821.16929971468	279.352248171163	311.628043443249	253.278042568806	868.083159053999	281.419444727739	1.62432786115517	1.96662742090095e-41	3.45572369259848e-40	-	Contig1252	178192	179842	+	1362	protein_coding	- && sp|Q2UAZ7|PPSE_ASPOR MFS-type transporter ppsE OS=Aspergillus oryzae (strain ATCC 42149 / RIB 40) OX=510516 GN=ppsE PE=3 SV=1 && - && PF07690:Major Facilitator Superfamily	MFS_1
FPSE_11712	1303.07953591341	1297.52384226004	1266.0465726978	2899.94238577683	3320.31052150771	2830.56758034009	1288.88331695709	3016.94016254155	-1.22715063730472	2.16596458872711e-41	3.80069468709929e-40	-	Contig2162	76082	78387	-	2205	protein_coding	- && sp|Q96RQ3|MCCA_HUMAN Methylcrotonoyl-CoA carboxylase subunit alpha, mitochondrial OS=Homo sapiens OX=9606 GN=MCCC1 PE=1 SV=3 && - && PF00364:Biotin-requiring enzyme|PF02786:Carbamoyl-phosphate synthase L chain, ATP binding domain|PF00289:Biotin carboxylase, N-terminal domain|PF02785:Biotin carboxylase C-terminal domain	CPSase_L_D2
FPSE_10419	1351.03433836741	1487.54582507623	1362.43664851081	368.035501558834	235.497413937569	210.888412013358	1400.33893731815	271.473775836587	2.36857564106136	2.44968382964607e-41	4.29256836852724e-40	-	Contig1626	96512	97597	+	1086	protein_coding	- && - && - && -	-
FPSE_10392	1173.04824464392	1204.43226481979	1243.80270904865	308.174305522156	363.396871507112	231.023486527196	1207.09440617078	300.864887852154	2.00359484976278	2.74537561111867e-41	4.80402601728946e-40	-	Contig1626	26116	27999	-	1707	protein_coding	- && sp|D7PI13|GSFJ_PENAE Probable efflux pump gsfJ OS=Penicillium aethiopicum OX=36650 GN=gsfJ PE=1 SV=1 && - && PF07690:Major Facilitator Superfamily	MFS_1
FPSE_00588	742.377230297449	755.289396345158	764.632812939742	2761.3748023586	2209.81840578487	3339.24314700548	754.099813194116	2770.14545171631	-1.87702633779343	2.95205231069746e-41	5.15851692960851e-40	-	Contig0340	188876	191397	+	2361	protein_coding	- && sp|P23622|CYS14_NEUCR Sulfate permease 2 OS=Neurospora crassa (strain ATCC 24698 / 74-OR23-1A / CBS 708.71 / DSM 1257 / FGSC 987) OX=367110 GN=cys-14 PE=2 SV=3 && - && PF00916:Sulfate permease family|PF01740:STAS domain	Sulfate_transp
FPSE_08370	6.45545417649955	11.5164838070418	8.34144886843355	344.75614754457	215.195912736055	542.587271109744	8.7711289506583	367.513110463456	-5.39231361825703	3.70522219942262e-41	6.46566405685951e-40	-	Contig1570	38265	39394	+	936	protein_coding	- && sp|P50166|ARDH_CANTR D-arabinitol 2-dehydrogenase [ribulose-forming] OS=Candida tropicalis OX=5482 GN=ARD PE=1 SV=1 && - && PF13561:Enoyl-(Acyl carrier protein) reductase	-
FPSE_12404	1239.44720188791	1236.10259528915	1226.19298365973	3824.4653023433	6366.55077679498	5349.57137609763	1233.91426027893	5180.19581841197	-2.06989218669842	3.94783561269812e-41	6.87949943075846e-40	-	Contig2190	14922	15380	+	459	protein_coding	- && - && - && -	-
FPSE_10429	584.67970684296	503.846166558079	526.438106363361	144.110286754965	139.065283230375	152.602669999616	538.321326588133	145.259413328319	1.89033212562233	4.96818679136372e-41	8.64560571607618e-40	-	Contig1627	2591	3692	+	948	protein_coding	- && - && - && PF11951:Fungal specific transcription factor domain	-
FPSE_05365	301.561930816479	223.611727253395	280.828778570596	1188.35559539479	2050.45162135298	1466.68121721853	268.667478880157	1568.49614465543	-2.54541046947245	5.42749091304755e-41	9.43185627772221e-40	-	Contig1247	466188	468247	-	1479	protein_coding	- && sp|D4B0M5|A2001_ARTBC Uncharacterized secreted protein ARB_02001 OS=Arthroderma benhamiae (strain ATCC MYA-4681 / CBS 112371) OX=663331 GN=ARB_02001 PE=1 SV=1 && - && PF01161:Phosphatidylethanolamine-binding protein|PF09056:Prokaryotic phospholipase A2	-
FPSE_06276	889.930468617439	855.098922672854	911.071581963353	311.499927524193	276.100416340599	330.6391183325	885.366991084549	306.079820732431	1.53322445945012	6.42758194406036e-41	1.11544221643549e-39	-	Contig1273	504909	505655	+	636	protein_coding	- && sp|Q54GD8|PX24C_DICDI PXMP2/4 family protein 3 OS=Dictyostelium discoideum OX=44689 GN=DDB_G0290223 PE=3 SV=1 && - && PF04117:Mpv17 / PMP22 family	Mpv17_PMP22
FPSE_08948	847.508912600441	839.743610930132	868.437509969137	227.250836805906	232.452188757342	152.602669999616	851.896677833237	204.101898520955	2.06130589328987	8.89240555442091e-41	1.5410648910612e-39	-	Contig1583	68616	70110	-	1398	protein_coding	- && sp|P08159|HDNO_PSEOX 6-hydroxy-D-nicotine oxidase OS=Pseudarthrobacter oxydans OX=1671 PE=1 SV=2 && - && PF08031:Berberine and berberine like|PF01565:FAD binding domain	FAD_binding_4
FPSE_09539	830.909173289443	736.095256666756	828.583920931065	259.398516158937	275.085341280523	275.532598610417	798.529450295754	270.005485349959	1.56411836776755	1.1041497364702e-40	1.91087672112473e-39	-	Contig1593	230221	232796	+	2247	protein_coding	- && sp|Q55874|Y103_SYNY3 Uncharacterized protein sll0103 OS=Synechocystis sp. (strain PCC 6803 / Kazusa) OX=1111708 GN=sll0103 PE=4 SV=1 && - && PF00092:von Willebrand factor type A domain|PF14623:Hint-domain|PF14624:VWA / Hh protein intein-like	VWA
FPSE_05570	91.2985662104937	87.3333355367337	94.5364205089135	411.268587585323	577.577709183091	451.449565415529	91.0561074187136	480.098620727981	-2.39907841351671	1.21424868239991e-40	2.09853486276495e-39	-	Contig1252	185186	186108	+	870	protein_coding	- && - && - && PF04982:HPP family	-
FPSE_02573	234.240765832984	264.879127561962	200.194772842405	13.3024880081506	19.2864261414389	16.9558522221795	233.104888745783	16.514922123923	3.81330220807836	1.31215568028594e-40	2.26463690629076e-39	-	Contig1199	195801	196331	+	531	protein_coding	- && - && - && -	-
FPSE_12207	261.906998017982	202.498173607152	220.584981187465	11.0854066734588	17.2562760212874	11.6571484027484	228.330050937533	13.3329436991649	4.09104247882707	1.53017961036317e-40	2.63730956374358e-39	-	Contig2175	48779	49777	-	699	protein_coding	- && - && - && -	-
FPSE_11270	16643.0830747554	20765.1800110803	18858.1622362242	1529.78612093732	2129.62747603888	1173.13302562204	18755.4751073533	1610.84887419942	3.54131777958535	1.7079482352001e-40	2.93967757039427e-39	-	Contig1934	219	533	-	315	protein_coding	- && - && - && -	-
FPSE_12364	205.652325908486	88.2930425206539	151.9997349359	1118.517533352	1121.65794138368	1050.20309701124	148.648367788347	1096.79285724897	-2.88197833855494	2.00877056339029e-40	3.4527285577291e-39	-	Contig2188	31021	31479	+	405	protein_coding	- && - && - && -	-
FPSE_07222	799.554110146445	850.300387753253	861.022888752751	246.096028150786	296.401917542113	228.904004999423	836.95912888415	257.133983564108	1.70133609031183	2.68085286908122e-40	4.60164377350876e-39	-	Contig1364	237442	240111	+	2247	protein_coding	- && - && - && -	-
FPSE_01682	871.48631382744	958.74727693623	775.75474476432	2364.51724344877	2117.44657531797	2309.17512450807	868.66277850933	2263.71298109161	-1.38191082487083	3.44123027690834e-40	5.89878370867594e-39	-	Contig1190	548023	550759	+	2643	protein_coding	- && sp|P00780|SUBC_BACLI Subtilisin Carlsberg OS=Bacillus licheniformis OX=1402 GN=subC PE=1 SV=2 && - && PF00082:Subtilase family|PF06280:Fn3-like domain	Peptidase_S8
FPSE_08989	1695.94003294038	1785.05499009148	1819.36268097056	710.574567768712	551.185757621122	654.919792081683	1766.78590133414	638.893372490506	1.46839361123878	3.80241803571794e-40	6.50905772174054e-39	-	Contig1584	83065	87900	-	4836	protein_coding	- && sp|Q8T6J1|ABCA6_DICDI ABC transporter A family member 6 OS=Dictyostelium discoideum OX=44689 GN=abcA6 PE=3 SV=1 && - && PF00005:ABC transporter|PF12698:ABC-2 family transporter protein	ABC_tran
FPSE_10241	7.37766191599949	30.7106234854448	18.5365530409634	2258.09733938357	2673.70770823947	3889.24860346242	18.8749461474692	2940.35121702849	-7.28584077147493	4.19104414575614e-40	7.16458143722952e-39	-	Contig1618	3162	4443	-	1116	protein_coding	- && sp|S0EGZ9|FFSC6_GIBF5 Terpene cyclase 6 OS=Gibberella fujikuroi (strain CBS 195.34 / IMI 58289 / NRRL A-6831) OX=1279085 GN=Ffsc6 PE=1 SV=1 && - && PF19086:Terpene synthase family 2, C-terminal metal binding	-
FPSE_05859	4433.97481151569	4440.56421459854	4015.01738867268	2126.18099996941	2043.34609593245	2113.12308318912	4296.51880492897	2094.21672636366	1.03682472175051	4.45758039687075e-40	7.60989910842474e-39	-	Contig1264	74172	76646	+	2349	protein_coding	- && sp|O22397|POT1_ARATH Potassium transporter 1 OS=Arabidopsis thaliana OX=3702 GN=POT1 PE=1 SV=2 && - && PF02705:K+ potassium transporter	K_trans
FPSE_00456	583.75749910346	567.186827496809	541.267348796132	1267.06198277635	1326.70310351898	1349.04999242716	564.070558465467	1314.27169290749	-1.22045786197615	4.52337238503261e-40	7.71176842747306e-39	-	Contig0339	15914	16896	-	912	protein_coding	- && sp|P36589|CDC14_SCHPO Cell division control protein 14 OS=Schizosaccharomyces pombe (strain 972 / ATCC 24843) OX=284812 GN=cdc14 PE=1 SV=1 && - && PF08045:Cell division control protein 14, SIN component	-
FPSE_11791	243.462843227983	187.142861864429	239.121534228428	783.73825181354	1092.22076464149	1000.39528110859	223.242413106947	958.784765854539	-2.10242777605356	1.21463473778042e-39	2.06799771098589e-38	-	Contig2163	179829	181013	-	1125	protein_coding	- && sp|D4ALQ5|CRH11_ARTBC Probable extracellular glycosidase ARB_05253 OS=Arthroderma benhamiae (strain ATCC MYA-4681 / CBS 112371) OX=663331 GN=ARB_05253 PE=1 SV=2 && - && PF00722:Glycosyl hydrolases family 16	-
FPSE_06781	14.755323831999	9.59706983920151	16.6828977368671	182.909210112071	208.090387315525	232.083227291082	13.6784304693559	207.694274906226	-3.92120968176994	1.21831007074859e-39	2.07145594890169e-38	-	Contig1358	28289	29164	-	876	protein_coding	- && - && - && -	-
FPSE_04666	1938.48066842887	2015.38466623232	2171.55718874887	5657.99156613339	4742.43068067381	6162.39254199836	2041.80750780335	5520.93826293519	-1.43498378251849	1.34291420830373e-39	2.28023936798096e-38	-	Contig1234	131936	133210	-	1077	protein_coding	- && sp|B8NR70|DTPB_ASPFN N-methyltransferase dtpB OS=Aspergillus flavus (strain ATCC 200026 / FGSC A1120 / NRRL 3357 / JCM 12722 / SRRC 167) OX=332952 GN=dtpB PE=1 SV=1 && - && PF10017:Histidine-specific methyltransferase, SAM-dependent	-
FPSE_01021	80.2320733364945	65.2600749065702	49.1218655585531	610.805907707582	399.939573669838	456.74826923496	64.8713379338726	489.16458353746	-2.91382063646245	1.34778389551062e-39	2.28542790034163e-38	-	Contig0348	226389	228319	+	1752	protein_coding	- && - && - && -	-
FPSE_07620	245.307258706983	217.853485349874	240.975189532525	678.426888415681	744.050019035511	684.592533470497	234.711977863127	702.35648030723	-1.58118452902231	1.60679901919975e-39	2.72097591974431e-38	-	Contig1402	14540	15598	+	1059	protein_coding	- && sp|O34812|YFMJ_BACSU Putative NADP-dependent oxidoreductase YfmJ OS=Bacillus subtilis (strain 168) OX=224308 GN=yfmJ PE=2 SV=1 && - && PF00107:Zinc-binding dehydrogenase|PF16884:N-terminal domain of oxidoreductase	ADH_zinc_N
FPSE_05618	13146.0713265716	14313.0699581851	13545.586134684	5318.77812192555	3758.82294746043	4711.60743623813	13668.2424731469	4596.40283520804	1.57240380246751	1.71391454508899e-39	2.8984710541713e-38	-	Contig1252	337121	338935	-	1755	protein_coding	- && sp|L7WRR4|NOTK_ASPVE Efflux pump notK' OS=Aspergillus versicolor OX=46472 GN=notK' PE=1 SV=1 && - && PF00860:Permease family	-
FPSE_09872	9.22207739499936	1.9194139678403	6.4877935643372	246.096028150786	191.849186354313	314.743006874207	5.87642830905896	250.896073793102	-5.40559945440236	1.94984719287586e-39	3.29304621756609e-38	-	Contig1602	1787	2893	+	930	protein_coding	- && - && - && -	-
FPSE_04007	13716.9179173221	15699.8465499497	15039.6323097857	37508.5820203153	32294.6130363094	40314.6581397595	14818.7989256858	36705.9510654614	-1.30858410368399	2.04478131477661e-39	3.44875499128119e-38	-	Contig1220	218746	221028	-	2232	protein_coding	- && - && - && PF03169:OPT oligopeptide transporter protein	OPT
FPSE_10308	10.1442851344993	10.5567768231217	12.0487594766262	209.514186128372	259.859215379387	174.857226041226	10.9166071447491	214.743542516328	-4.29838732240389	2.10486453785956e-39	3.54061259178806e-38	-	Contig1619	35723	36866	+	1098	protein_coding	- && - && - && -	-
FPSE_01972	1594.49718159539	1454.91578762295	1476.43644971274	3129.41030391743	3301.02409536628	3041.45599235345	1508.61647297703	3157.29679721239	-1.06545217887702	3.06729119247588e-39	5.15264023120049e-38	-	Contig1193	173755	176103	-	2145	protein_coding	- && - && - && -	-
FPSE_11708	1954.15820000037	2075.84620621929	1834.19192340333	4578.2729561385	5487.4957747694	4566.42295158572	1954.73210987433	4877.39722749787	-1.3193259239974	3.14893508673468e-39	5.28274742447007e-38	-	Contig2162	59827	70119	-	9225	protein_coding	- && sp|Q02099|RAD3_SCHPO Protein kinase rad3 OS=Schizosaccharomyces pombe (strain 972 / ATCC 24843) OX=284812 GN=rad3 PE=1 SV=2 && - && PF08064:UME (NUC010) domain|PF00012:Hsp70 protein|PF02259:FAT domain|PF02260:FATC domain|PF00454:Phosphatidylinositol 3- and 4-kinase	PI3_PI4_kinase
FPSE_07093	1372.24511637591	1328.23446574549	1487.55838153732	3208.11669129899	3673.55664241407	4063.04608873976	1396.0126545529	3648.23980748427	-1.38592868502364	5.10544394546017e-39	8.55365535490062e-38	-	Contig1363	71060	74615	+	3291	protein_coding	- && sp|Q13423|NNTM_HUMAN NAD(P) transhydrogenase, mitochondrial OS=Homo sapiens OX=9606 GN=NNT PE=1 SV=3 && - && PF02233:NAD(P) transhydrogenase beta subunit|PF01262:Alanine dehydrogenase/PNT, C-terminal domain|PF12769:4TM region of pyridine nucleotide transhydrogenase, mitoch|PF05222:Alanine dehydrogenase/PNT, N-terminal domain	-
FPSE_06629	210.263364605985	288.871802159965	249.316638400958	26.6049760163012	22.3316513216661	19.0753337499519	249.483935055636	22.6706536959731	3.46228455686339	5.14230453031122e-39	8.60397008995897e-38	-	Contig1356	125549	126967	+	1296	protein_coding	- && sp|Q8J2Q2|FUM18_GIBM7 Sphingosine N-acyltransferase-like protein FUM18 OS=Gibberella moniliformis (strain M3125 / FGSC 7600) OX=334819 GN=FUM18 PE=3 SV=1 && - && PF03798:TLC domain|PF08390:TRAM1-like protein	LAG1
FPSE_06942	0.922207739499936	7.6776558713612	2.78048295614452	216.165430132447	258.844140319311	253.278042568806	3.79344885566855	242.762537673522	-6.01759497602873	8.26432908784937e-39	1.38093212437419e-37	-	Contig1360	176867	178576	-	1710	protein_coding	- && - && - && PF05960:Bacterial protein of unknown function (DUF885)	-
FPSE_00521	3489.63408626776	3414.6374487879	3748.09102488281	1779.20777109014	1609.90904528011	1682.86833305132	3550.78751997949	1690.66171647386	1.07084881868384	9.18770191849562e-39	1.53319015193545e-37	-	Contig0340	24069	24496	-	321	protein_coding	- && sp|P55143|GLRX_RICCO Glutaredoxin OS=Ricinus communis OX=3988 PE=3 SV=1 && - && PF00462:Glutaredoxin	-
FPSE_09498	52.5658411514964	90.2124564884942	60.2437973831312	443.416266938354	484.190803656123	680.353570414953	67.6740316743739	535.986880336477	-2.98757458006005	9.52829230738747e-39	1.58792268228538e-37	-	Contig1593	121458	125876	-	4419	protein_coding	- && sp|Q4WUS1|ABCI_ASPFU ABC multidrug transporter I OS=Neosartorya fumigata (strain ATCC MYA-4609 / Af293 / CBS 101355 / FGSC A1100) OX=330879 GN=abcI PE=1 SV=1 && - && PF14510:ABC-transporter N-terminal|PF06422:CDR ABC transporter|PF01061:ABC-2 type transporter|PF00005:ABC transporter	ABC2_membrane
FPSE_03004	2206.84312062335	2554.73999119544	2343.02030437778	1025.40011729494	996.803708994367	889.122500900538	2368.20113873219	970.442109063283	1.28709164185132	9.99787742125296e-39	1.66397962523601e-37	-	Contig1205	244450	247074	-	2625	protein_coding	- && sp|O74839|MSY1_SCHPO Mechanosensitive ion channel protein Msy1 OS=Schizosaccharomyces pombe (strain 972 / ATCC 24843) OX=284812 GN=msy1 PE=1 SV=1 && - && PF00924:Mechanosensitive ion channel	-
FPSE_12365	278.506737328981	282.153853272524	292.877538047222	46.5587080285271	54.8140532440895	45.5688528471074	284.512709549576	48.980538039908	2.5361388562862	1.30915251065537e-38	2.17599109257877e-37	-	Contig2188	31688	33329	-	1530	protein_coding	- && sp|B5BP49|YP55_SCHPO Uncharacterized transporter C460.05 OS=Schizosaccharomyces pombe (strain 972 / ATCC 24843) OX=284812 GN=SPBC460.05 PE=3 SV=1 && - && PF07690:Major Facilitator Superfamily	MFS_1
FPSE_02134	4.61103869749968	2.87912095176045	0.926827652048172	364.709879556796	239.557714177872	369.84952659629	2.80566243376943	324.705706776986	-6.85290829015843	2.36840381484291e-38	3.93142551557389e-37	-	Contig1195	213894	215563	-	1569	protein_coding	- && sp|P53744|BIO5_YEAST 7-keto 8-aminopelargonic acid transporter OS=Saccharomyces cerevisiae (strain ATCC 204508 / S288c) OX=559292 GN=BIO5 PE=1 SV=1 && - && PF13520:Amino acid permease	-
novel.305	165185.850299229	155267.154100505	198908.336061362	71371.1737857301	72494.6306404885	70200.4074221148	173120.446820365	71355.4039494445	1.27868201595837	2.58960701366394e-38	4.29295510067789e-37	-	Contig1241	9035	9799	+	619	-	- && - && -	-
FPSE_11517	2405.11778461583	2584.49090769697	2576.58087269392	1061.98195931736	994.773558874216	1185.84991478868	2522.06318833557	1080.86847766008	1.222561830472	2.84142170797859e-38	4.70421446765075e-37	-	Contig2157	8625	10342	-	1527	protein_coding	- && sp|Q96UY2|DGT2A_UMBRA Diacylglycerol O-acyltransferase 2A OS=Umbelopsis ramanniana OX=41833 GN=DGAT2A PE=1 SV=1 && - && PF03982:Diacylglycerol acyltransferase	-
FPSE_07624	160.464146672989	245.684987883559	153.853390239996	944.476648578693	827.28617396172	1085.17454221949	186.667508265515	952.312454919967	-2.35193405704051	5.03386687902482e-38	8.32305627412517e-37	-	Contig1402	29237	31095	+	1650	protein_coding	- && sp|P32947|LIP3_DIURU Lipase 3 OS=Diutina rugosa OX=5481 GN=LIP3 PE=1 SV=1 && - && PF00135:Carboxylesterase family	COesterase
FPSE_05510	242.540635488483	214.014657414194	269.706846746018	12.1939473408047	27.4070266220447	14.8363706944071	242.087379882898	18.1457815524188	3.7263561672338	5.6234441525579e-38	9.2856845187519e-37	-	Contig1252	39148	40448	-	1251	protein_coding	- && sp|Q86L99|GACHH_DICDI Rho GTPase-activating protein gacHH OS=Dictyostelium discoideum OX=44689 GN=gacHH PE=3 SV=1 && - && PF13418:Galactose oxidase, central domain|PF13415:Galactose oxidase, central domain	-
FPSE_08373	406.693613119472	393.479863407262	508.828380974446	2514.17023354047	1823.07480789601	3569.20689276879	436.333952500393	2635.48397806842	-2.59438258646799	5.73522501594526e-38	9.4578664889914e-37	-	Contig1570	48467	51198	+	2370	protein_coding	- && sp|O23482|OPT3_ARATH Oligopeptide transporter 3 OS=Arabidopsis thaliana OX=3702 GN=OPT3 PE=2 SV=3 && - && PF03169:OPT oligopeptide transporter protein	OPT
FPSE_04052	10456.9135581898	10921.4654770113	12525.148889779	5253.37422255215	4917.02359100684	5174.71415005641	11301.1759749934	5115.03732120513	1.14371178085933	6.28229614443072e-38	1.03464900815271e-36	MTDH1	Contig1220	346772	347631	+	801	protein_coding	- && sp|Q8NK50|MTDH_HYPJE NADP-dependent mannitol dehydrogenase OS=Hypocrea jecorina OX=51453 GN=lxr1 PE=1 SV=1 && - && PF13561:Enoyl-(Acyl carrier protein) reductase	-
FPSE_05810	83.9209042944942	106.527475215137	111.219318245781	516.579950983182	464.904377514685	408.000194096194	100.555899251804	463.161507531354	-2.20372455915398	6.66934901635771e-38	1.09695989891763e-36	-	Contig1262	90358	91829	+	1359	protein_coding	- && sp|A0A1L3THR9|CDA_PESTX Chitin deacetylase OS=Pestalotiopsis sp. OX=36460 GN=CDA PE=1 SV=1 && - && PF00187:Chitin recognition protein|PF01522:Polysaccharide deacetylase	Polysacc_deac_1
FPSE_04861	517.358541859464	278.315025336844	386.487130904088	8853.91431009158	15025.141039241	8766.1755988668	394.053566033465	10881.7436493998	-4.78725160053752	7.00738201371958e-38	1.15105614068909e-36	-	Contig1239	49283	49705	+	327	protein_coding	- && sp|Q7S6U4|CVNH_NEUCR Cyanovirin-N homolog OS=Neurospora crassa (strain ATCC 24698 / 74-OR23-1A / CBS 708.71 / DSM 1257 / FGSC 987) OX=367110 GN=NCU05495 PE=1 SV=2 && - && PF08881:CVNH domain	-
FPSE_09201	1320.60148296391	1356.06596827917	1375.41223563949	566.464281013747	511.597830278168	600.873013123486	1350.69322896086	559.6450414718	1.27160488685914	7.78978669879742e-38	1.27791045075714e-36	-	Contig1588	308660	311125	+	2466	protein_coding	- && sp|Q50L41|PA24F_MOUSE Cytosolic phospholipase A2 zeta OS=Mus musculus OX=10090 GN=Pla2g4f PE=1 SV=3 && - && PF01735:Lysophospholipase catalytic domain	-
FPSE_11672	1760.49457470538	2086.40298304241	1600.63135508719	5091.52728511965	4533.32521829821	5274.32978186171	1815.84297094499	4966.39409509319	-1.4516471763432	8.4110913751338e-38	1.37804083530963e-36	-	Contig2161	218268	220708	-	2118	protein_coding	- && - && - && -	-
FPSE_04289	945.262932987435	964.505518839751	927.75447970022	308.174305522156	380.653147528399	338.057303679704	945.840977175802	342.294918910086	1.46498977386944	9.2974904358969e-38	1.521286779245e-36	-	Contig1224	57742	58506	+	765	protein_coding	- && - && - && PF01585:G-patch domain	G-patch
FPSE_06578	46455.2926695698	50511.2979776854	50530.6435896663	19562.4171566528	13711.633911503	17127.5302259291	49165.7447456405	16800.5270980283	1.54918997700081	9.9272111641384e-38	1.62221703575849e-36	-	Contig1355	201027	201624	+	549	protein_coding	- && - && - && -	-
FPSE_02269	480.470232279467	309.025648822288	418.926098725774	29.9305980183389	54.8140532440895	26.4935190971555	402.807326609176	37.0793901198613	3.43548967203713	1.04855973547675e-37	1.71124405534606e-36	-	Contig1196	2130	2581	+	336	protein_coding	- && - && - && -	-
FPSE_10546	4.61103869749968	3.8388279356806	2.78048295614452	236.119162144673	203.015012015146	226.784523471651	3.74344986310827	221.97289921049	-5.88922925002158	1.06573212647444e-37	1.73701928349954e-36	-	Contig1631	87035	91262	-	3930	protein_coding	- && - && - && PF12796:Ankyrin repeats (3 copies)	-
FPSE_08678	320.928293345978	262.000006610201	357.755473690594	1116.30045201731	1587.57739395844	1224.00058228858	313.561257882258	1309.29280942144	-2.06189006421239	1.09250637133549e-37	1.77835759334055e-36	-	Contig1576	203659	204137	-	423	protein_coding	- && sp|N4VG36|NIS1_COLOR Necrosis-inducing secreted protein 1 OS=Colletotrichum orbiculare (strain 104-T / ATCC 96160 / CBS 514.97 / LARS 414 / MAFF 240422) OX=1213857 GN=NIS1 PE=1 SV=1 && - && -	-
FPSE_10965	142.94219962249	76.776558713612	195.560634582164	3160.44944260312	3661.37574169316	3965.54993846223	138.426464306089	3595.79170758617	-4.69861390955331	1.19072588390598e-37	1.93573618210729e-36	-	Contig1664	8902	10812	-	960	protein_coding	- && sp|Q4HVS2|GNT1_GIBZE Glucose N-acetyltransferase 1 OS=Gibberella zeae (strain ATCC MYA-4620 / CBS 123657 / FGSC 9075 / NRRL 31084 / PH-1) OX=229533 GN=GNT1 PE=3 SV=2 && - && -	-
FPSE_06189	1706.08431807488	1815.76561357692	1886.09427191803	820.320093835954	779.577646138161	843.55364805343	1802.64806785661	814.483796009182	1.14635405128708	1.42152850371799e-37	2.30796876525038e-36	-	Contig1273	249705	250712	-	1008	protein_coding	- && - && - && PF06644:ATP11 protein	ATP11
FPSE_07762	454.648415573469	365.648360873577	542.19417644818	64.2953587060613	87.2964551665128	71.0026311803767	454.163650965075	74.1981483509836	2.61145574857179	1.47565215794207e-37	2.39275952868883e-36	-	Contig1475	5032	5559	-	528	protein_coding	- && - && - && -	-
FPSE_08639	1307.69057461091	1198.67402291627	1239.16857078841	2486.45671685682	2666.60218281894	2541.25835179915	1248.51105610519	2564.7724171583	-1.03863612043778	1.51200356829626e-37	2.44855179395432e-36	-	Contig1576	85541	87418	+	1878	protein_coding	- && sp|I1RFN8|ATG15_GIBZE Putative lipase ATG15 OS=Gibberella zeae (strain ATCC MYA-4620 / CBS 123657 / FGSC 9075 / NRRL 31084 / PH-1) OX=229533 GN=ATG15 PE=3 SV=1 && - && PF01764:Lipase (class 3)	Lipase_3
FPSE_07873	284.03998376598	288.871802159965	274.340985006259	733.853921782975	783.637946378464	736.519830900922	282.417590310735	751.337233020787	-1.41200793832185	1.52386282812631e-37	2.46458893088105e-36	-	Contig1560	26053	28103	-	1857	protein_coding	- && sp|A2QI25|DED1_ASPNC ATP-dependent RNA helicase ded1 OS=Aspergillus niger (strain CBS 513.88 / FGSC A1513) OX=425011 GN=ded1 PE=3 SV=1 && - && PF00271:Helicase conserved C-terminal domain|PF00270:DEAD/DEAH box helicase	DEAD
FPSE_01481	1784.47197593238	1911.73631196894	1949.11855225731	801.474902491074	894.281127926719	816.000388192389	1881.77561338621	837.252139536727	1.1678644255806	1.80516637382584e-37	2.9158065569015e-36	-	Contig1163	184462	185922	-	1356	protein_coding	- && sp|P20073|ANXA7_HUMAN Annexin A7 OS=Homo sapiens OX=9606 GN=ANXA7 PE=1 SV=3 && - && PF00191:Annexin	-
FPSE_06032	450.959584615469	464.498180217353	469.901619588423	1065.30758131939	1225.19559751141	1137.10183964991	461.786461473748	1142.53500616024	-1.30737201328822	2.24298856022153e-37	3.61836272346108e-36	-	Contig1267	39687	40955	-	1215	protein_coding	- && sp|P9WF02|ODBB_CHATD 2-oxoisovalerate dehydrogenase subunit beta, mitochondrial OS=Chaetomium thermophilum (strain DSM 1495 / CBS 144.50 / IMI 039719) OX=759272 GN=CTHT_0041430 PE=3 SV=1 && - && PF02780:Transketolase, C-terminal domain|PF02779:Transketolase, pyrimidine binding domain	-
FPSE_10501	313.550631429978	175.626378057388	288.243399786981	11.0854066734588	10.1507506007573	6.35844458331731	259.140136424782	9.19820061917782	4.81831941154188	2.47847786707073e-37	3.99313844593658e-36	-	Contig1629	71231	72820	+	1317	protein_coding	- && - && - && -	-
FPSE_00808	2205.92091288385	2523.06966072608	2126.14263379851	4875.3618549872	4961.68689365017	4960.64651575139	2285.04440246948	4932.56508812959	-1.11026687357766	2.55310774175278e-37	4.1081231722022e-36	-	Contig0344	172659	174224	-	1461	protein_coding	- && sp|Q07949|PSR2_YEAST Probable phosphatase PSR2 OS=Saccharomyces cerevisiae (strain ATCC 204508 / S288c) OX=559292 GN=PSR2 PE=1 SV=1 && - && PF03031:NLI interacting factor-like phosphatase	NIF
FPSE_00631	1030.10604502143	1037.44324961768	962.047102826002	2342.34643010185	2888.90362097553	3059.47158533951	1009.8654658217	2763.57387880563	-1.45259334916992	2.71735396631646e-37	4.3668294160231e-36	-	Contig0342	3114	4960	-	1791	protein_coding	- && sp|P78972|SLP1_SCHPO WD repeat-containing protein slp1 OS=Schizosaccharomyces pombe (strain 972 / ATCC 24843) OX=284812 GN=slp1 PE=1 SV=1 && - && PF12894:Anaphase-promoting complex subunit 4 WD40 domain	-
FPSE_04705	39.6549327984973	43.1868142764068	32.438967821686	244.98748748344	241.587864298024	278.711820902076	38.42690496553	255.095724227847	-2.73193978154636	3.07432696609068e-37	4.92791926791049e-36	-	Contig1235	92732	94999	+	2268	protein_coding	- && - && - && -	-
FPSE_09545	6.45545417649955	3.8388279356806	5.56096591228903	221.708133469177	164.442159732268	254.337783332693	5.28508267482306	213.496025511379	-5.33124802983188	6.21622447759545e-37	9.95148820752542e-36	-	Contig1593	252855	254203	+	1302	protein_coding	- && sp|A1DGM6|EXGB_NEOFI Probable glucan endo-1,6-beta-glucosidase B OS=Neosartorya fischeri (strain ATCC 1020 / DSM 3700 / CBS 544.65 / FGSC A1164 / JCM 1740 / NRRL 181 / WB 181) OX=331117 GN=exgB PE=3 SV=1 && - && PF00150:Cellulase (glycosyl hydrolase family 5)	-
FPSE_04492	639.089963473456	625.728953515938	654.340322346009	217.273970799793	164.442159732268	161.080596110705	639.719746445134	180.932242214256	1.82417687791844	8.01200330640033e-37	1.28100545250429e-35	-	Contig1230	13574	16291	-	2718	protein_coding	- && sp|D4AUF1|WSCD1_ARTBC WSC domain-containing protein ARB_07867 OS=Arthroderma benhamiae (strain ATCC MYA-4681 / CBS 112371) OX=663331 GN=ARB_07867 PE=1 SV=1 && - && PF09362:Domain of unknown function (DUF1996)|PF01822:WSC domain	-
FPSE_09364	310.784008211479	305.186820886608	265.072708485777	29.9305980183389	39.5879273429535	52.9870381943109	293.681179194621	40.8351878518678	2.84350880088887	8.54740067795627e-37	1.36487580661053e-35	-	Contig1592	12839	14077	+	1107	protein_coding	- && - && - && -	-
FPSE_11066	1238.52499414841	1198.67402291627	1215.9978794872	371.361123560871	476.070203175518	350.774192846338	1217.73229885063	399.401839860909	1.60715152138415	9.47972581668182e-37	1.51183627296676e-35	-	Contig1671	24260	25717	-	1458	protein_coding	- && sp|P03934|TC1A_CAEEL Transposable element Tc1 transposase OS=Caenorhabditis elegans OX=6239 GN=tc1a PE=3 SV=1 && - && PF01498:Transposase	Transposase_5
FPSE_12300	55.3324643699962	37.4285723728859	47.2682102544568	268.266841497704	300.462217782416	274.472857846531	46.6764156657796	281.067305708884	-2.58859332696147	1.0328129590735e-36	1.64505821382642e-35	-	Contig2186	266	1204	+	939	protein_coding	- && sp|B8MXJ7|EGLD_ASPFN Probable endo-beta-1,4-glucanase D OS=Aspergillus flavus (strain ATCC 200026 / FGSC A1120 / NRRL 3357 / JCM 12722 / SRRC 167) OX=332952 GN=eglD PE=3 SV=1 && - && PF03443:Glycosyl hydrolase family 61	-
FPSE_07362	329.228163001477	190.02198281619	277.121467962403	6.65124400407531	13.1959757809845	18.0155929860657	265.457204593357	12.6209375903752	4.38767593672492	1.04730823503422e-36	1.66603995621164e-35	-	Contig1365	122635	124392	+	1497	protein_coding	- && sp|S4W283|EQXH_FUSHE Cytochrome P450 monooxygenase eqxH OS=Fusarium heterosporum OX=42747 GN=eqxH PE=3 SV=1 && - && PF00067:Cytochrome P450	p450
FPSE_11799	1274.49109598891	1343.58977748821	1307.75381703997	2661.60614229747	2593.51677849349	2903.68969304824	1308.6115635057	2719.60420461307	-1.05539267778134	1.16035022872442e-36	1.84353751976028e-35	-	Contig2163	211408	213453	+	2046	protein_coding	- && - && - && -	-
FPSE_06410	691.655804624952	720.739944924033	786.876676588898	263.83267882832	259.859215379387	236.322190346627	733.090808712628	253.338028184778	1.53307852946284	1.40398016299974e-36	2.22780177249794e-35	-	Contig1323	53009	54627	+	1449	protein_coding	- && sp|Q9I920|BLM_CHICK Bloom syndrome protein homolog OS=Gallus gallus OX=9031 GN=BLM PE=1 SV=2 && - && PF00271:Helicase conserved C-terminal domain|PF16124:RecQ zinc-binding|PF00270:DEAD/DEAH box helicase	DEAD
FPSE_12087	1226.53629353492	1077.75094294233	1200.24180940238	463.36999895058	406.030024030292	468.405417637709	1168.17634862654	445.93514687286	1.39016598597116	1.76098454439212e-36	2.79077286475425e-35	-	Contig2172	52545	53657	+	1053	protein_coding	- && - && - && PF03476:MOSC N-terminal beta barrel domain|PF03473:MOSC domain	MOSC
FPSE_00003	379.027380934474	401.157519278623	362.389611950835	42.1245453591436	66.9949539649982	79.4805572914664	380.858170721311	62.8666855385361	2.59499356916655	1.78220416756002e-36	2.82085305365436e-35	-	Contig0332	658	1101	-	444	protein_coding	- && - && - && -	-
FPSE_10449	513.669710901465	486.571440847516	531.072244623602	1330.24880081506	1351.0649049608	1675.45014770411	510.437798790861	1452.25461782666	-1.50838462782632	1.94325198592731e-36	3.07189859105373e-35	-	Contig1627	64974	66674	-	1536	protein_coding	- && sp|P07921|LACP_KLULA Lactose permease OS=Kluyveromyces lactis (strain ATCC 8585 / CBS 2359 / DSM 70799 / NBRC 1267 / NRRL Y-1140 / WM37) OX=284590 GN=LAC12 PE=3 SV=1 && - && PF00083:Sugar (and other) transporter	Sugar_tr
FPSE_10256	1.84441547899987	5.7582419035209	0	3417.63087742736	1768.26075465192	3485.48737242177	2.53421912750693	2890.45966816702	-10.1680589711847	2.09502399757733e-36	3.30767009341814e-35	-	Contig1618	36736	38370	-	1539	protein_coding	- && sp|P53099|TPN1_YEAST Vitamin B6 transporter TPN1 OS=Saccharomyces cerevisiae (strain ATCC 204508 / S288c) OX=559292 GN=TPN1 PE=1 SV=1 && - && PF02133:Permease for cytosine/purines, uracil, thiamine, allantoin	-
FPSE_04326	2025.16819594186	2407.90482265566	1912.04544617538	5353.14288261328	5144.4004044638	6079.73276241524	2115.03948825763	5525.7586831641	-1.3855941978792	2.20277832293609e-36	3.47344231422676e-35	-	Contig1224	187945	188859	+	849	protein_coding	- && - && - && -	-
FPSE_08149	12715.4003122251	9889.78046929715	11678.955243459	4406.44915269989	3823.78775130528	3310.63014638055	11428.0453416604	3846.95568346191	1.57088936614721	2.51948590281296e-36	3.96787536119256e-35	-	Contig1565	190733	192193	-	1407	protein_coding	- && sp|B8NI10|CPAO_ASPFN Beta-cyclopiazonate dehydrogenase OS=Aspergillus flavus (strain ATCC 200026 / FGSC A1120 / NRRL 3357 / JCM 12722 / SRRC 167) OX=332952 GN=cpaO PE=1 SV=1 && - && PF13450:NAD(P)-binding Rossmann-like domain	-
FPSE_08874	13055.6949681006	12030.886750423	11247.0535576046	5492.81900669886	4645.99854996662	5500.05456456948	12111.2117587094	5212.95737374498	1.21627414630887	2.65912606901277e-36	4.18256296423119e-35	-	Contig1582	7687	9840	-	2097	protein_coding	- && - && - && -	-
FPSE_07303	274.817906370981	305.186820886608	292.877538047222	1249.32533209881	891.235902746491	1353.2889554827	290.960755101604	1164.61673010933	-2.00077780582713	2.88245387424678e-36	4.52254500144897e-35	-	Contig1364	470092	471415	-	1272	protein_coding	- && - && - && PF14378:PAP2 superfamily	-
FPSE_11316	1917.26989042037	2005.78759639311	1933.36248217249	956.670595919498	995.788633934292	964.364095136459	1952.13998966199	972.274441663416	1.00537693606542	3.17812292657773e-36	4.98024511840209e-35	-	Contig2155	98279	103376	+	4806	protein_coding	- && sp|O74429|VIP1_SCHPO Inositol hexakisphosphate and diphosphoinositol-pentakisphosphate kinase OS=Schizosaccharomyces pombe (strain 972 / ATCC 24843) OX=284812 GN=asp1 PE=1 SV=1 && - && PF18086:Diphosphoinositol pentakisphosphate kinase 2 N-terminal domain|PF00328:Histidine phosphatase superfamily (branch 2)	Acid_phosphat_A
FPSE_05466	96.8318126474933	88.2930425206539	78.7803504240946	349.190310213954	362.381796447036	376.207971179608	87.9684018640806	362.593359280199	-2.04336524376066	3.66664564579479e-36	5.73864204861721e-35	-	Contig1250	131802	136390	-	3537	protein_coding	- && sp|Q00808|HETE1_PODAS Vegetative incompatibility protein HET-E-1 OS=Podospora anserina OX=2587412 GN=HET-E1 PE=4 SV=1 && - && PF05729:NACHT domain|PF17108:N-terminal small S protein of HET, non-prionic	NACHT
FPSE_09986	777.421124398446	818.630057283888	682.145151907454	1781.42485242484	1836.270783677	2019.86589596713	759.398777863263	1879.18717735632	-1.30742112763822	3.68381174640219e-36	5.75835535892322e-35	-	Contig1605	95655	98162	+	2508	protein_coding	- && - && - && -	-
FPSE_00334	5290.70580151113	5334.0514166282	5310.72244623602	10727.3480379061	10254.288256885	12171.1226732332	5311.82655479179	11050.9196560081	-1.05687385217357	3.69739260215684e-36	5.77242247764238e-35	-	Contig0336	118632	120311	+	1530	protein_coding	- && - && - && -	-
FPSE_10139	40.5771405379972	37.4285723728859	42.6340719942159	257.181434824245	255.798915139084	226.784523471651	40.213261635033	246.588291144993	-2.61565155216505	3.74716755231438e-36	5.84289158311992e-35	-	Contig1611	146795	148450	-	1656	protein_coding	- && - && - && -	-
FPSE_06987	1219.15863161892	1211.15021370723	1393.94878868045	424.571075593474	514.643055458395	434.49371319335	1274.75254466887	457.902614748406	1.47627508310675	3.75236649910779e-36	5.8437658247539e-35	-	Contig1360	281943	282848	-	906	protein_coding	- && - && - && PF00491:Arginase family	-
FPSE_00652	6644.50676309704	6250.57158627194	6191.20871568179	3153.79819859904	2724.46146124326	2584.70772311849	6362.09568835026	2820.9891276536	1.17350389211206	3.81097313345509e-36	5.92770993930872e-35	-	Contig0342	73616	76203	-	2538	protein_coding	- && - && - && PF00004:ATPase family associated with various cellular activities (AAA)	AAA
FPSE_04335	1187.80356847592	1288.88647940476	1152.04677149588	2429.92114282218	2522.46152428819	2604.84279763233	1209.57893979219	2519.07515491423	-1.05862535475752	4.09573372491433e-36	6.36278041925963e-35	-	Contig1225	4357	6229	+	1827	protein_coding	- && sp|Q9US39|YFZ2_SCHPO Uncharacterized protein C1039.02 OS=Schizosaccharomyces pombe (strain 972 / ATCC 24843) OX=284812 GN=SPAC1039.02 PE=3 SV=1 && - && PF00149:Calcineurin-like phosphoesterase	Metallophos
FPSE_01697	994.139943180931	901.164857901021	879.559441793715	300.414520850735	227.376813456964	194.992300555064	924.954747625223	240.927878287588	1.94234523709253	4.21658991582807e-36	6.54246506767461e-35	-	Contig1190	597931	599976	+	1758	protein_coding	- && - && - && PF10373:Est1 DNA/RNA binding domain	-
FPSE_09686	396.549327984973	241.846159947878	429.121202898303	39.9074640244518	34.5125520425748	30.7324821527003	355.838896943718	35.050832739909	3.34564686518297	4.54283123165061e-36	7.03999147448537e-35	-	Contig1595	224386	225372	+	987	protein_coding	- && sp|B8NBC2|PLYB_ASPFN Probable pectate lyase B OS=Aspergillus flavus (strain ATCC 200026 / FGSC A1120 / NRRL 3357 / JCM 12722 / SRRC 167) OX=332952 GN=plyB PE=3 SV=1 && - && PF00544:Pectate lyase	-
FPSE_03742	303.406346295479	258.16117867452	287.316572134933	50.9928706979107	52.783903123938	50.8675566665385	282.961365701644	51.5481101627957	2.45648594388645	5.41051761264225e-36	8.37433801003436e-35	-	Contig1217	81646	83166	-	1380	protein_coding	- && - && - && PF05730:CFEM domain	-
FPSE_10655	1592.65276611639	1574.87916061297	1542.24121300816	748.264950458472	770.44197059748	767.252313053623	1569.9243799125	761.986411369858	1.04269510532751	5.51350892142841e-36	8.5232759387824e-35	-	Contig1640	1397	4469	-	2925	protein_coding	- && sp|Q2H334|NM111_CHAGB Pro-apoptotic serine protease NMA111 OS=Chaetomium globosum (strain ATCC 6205 / CBS 148.51 / DSM 1962 / NBRC 6347 / NRRL 1970) OX=306901 GN=NMA111 PE=3 SV=1 && - && PF13365:Trypsin-like peptidase domain|PF12812:PDZ-like domain	-
FPSE_06822	229.629727135484	357.010998018296	249.316638400958	4.43416266938354	1.01507506007573	6.35844458331731	278.652454518246	3.93589410425886	6.16143333431985	5.65961979254886e-36	8.73842521646116e-35	-	Contig1358	121325	121578	-	204	protein_coding	- && - && - && -	-
FPSE_09565	535.802696649463	533.597083059604	545.901487056373	0	5.07537530037865	0	538.43375558848	1.69179176679288	8.2531721457076	5.92816700443277e-36	9.14185753841475e-35	-	Contig1593	301895	304097	-	2154	protein_coding	- && - && - && -	-
FPSE_01639	8.29986965549943	32.6300374532851	15.7560700848189	313.717008858885	251.738614898781	298.846895415914	18.8953257312012	288.100839724527	-3.93728004071942	6.29143138564011e-36	9.69018875644007e-35	-	Contig1190	423601	425203	+	1497	protein_coding	- && sp|O34714|OXDC_BACSU Oxalate decarboxylase OxdC OS=Bacillus subtilis (strain 168) OX=224308 GN=oxdC PE=1 SV=1 && - && PF00190:Cupin	-
FPSE_00411	1823.20470099137	1742.82788279899	1909.26496321923	826.97133784003	671.979689770134	732.280867845377	1825.09918233653	743.743965151847	1.29592005247906	7.67038386580843e-36	1.17996540079756e-34	-	Contig0337	214682	216149	+	1215	protein_coding	- && sp|P48612|PELO_DROME Protein pelota OS=Drosophila melanogaster OX=7227 GN=pelo PE=1 SV=2 && - && PF03463:eRF1 domain 1|PF03465:eRF1 domain 3|PF03464:eRF1 domain 2	-
FPSE_06784	209.341156866486	173.706964089547	180.731392149393	564.247199679055	595.849060264454	587.096383192965	187.926504368475	582.397547712158	-1.63147841705834	9.16123867779176e-36	1.40759080611583e-34	-	Contig1358	33109	36006	+	2376	protein_coding	- && sp|Q9VEX6|ATD3A_DROME ATPase family AAA domain-containing protein 3A homolog OS=Drosophila melanogaster OX=7227 GN=bor PE=1 SV=2 && - && PF00004:ATPase family associated with various cellular activities (AAA)	AAA
FPSE_11453	539.491527607463	564.307706545049	568.145350705529	1779.20777109014	1994.62249304881	1421.11236437142	557.314861619347	1731.64754283679	-1.63574613207388	1.01761653530004e-35	1.56162615447567e-34	-	Contig2156	338197	339864	-	1566	protein_coding	- && sp|Q9AV57|FLOT1_ORYSJ Flotillin-like protein 1 OS=Oryza sativa subsp. japonica OX=39947 GN=FLOT1 PE=3 SV=1 && - && PF01145:SPFH domain / Band 7 family	-
FPSE_07350	26156.5781154367	16317.8978475943	22275.3757893258	70060.8787169272	88566.3140666676	89923.2427788012	21583.2839174523	82850.1451874653	-1.94058202271074	1.13692849599036e-35	1.74259879817306e-34	-	Contig1365	97002	97318	-	267	protein_coding	- && - && - && -	-
FPSE_02390	298.795307597979	238.967038996117	207.60939405879	15.5195693428424	28.4221016821205	22.2545560416106	248.457246884296	22.0654090221911	3.48572846893544	1.15867062706756e-35	1.77376564160683e-34	-	Contig1197	220606	222355	-	1575	protein_coding	- && sp|Q5U780|LIP_BACSP Lipase OS=Bacillus sp. OX=1409 PE=1 SV=3 && - && PF02089:Palmitoyl protein thioesterase	-
novel.482	56.2546721094961	118.043959022179	62.0974526872275	621.891314381041	580.622934363318	527.750900415337	78.7986946063007	576.755049719899	-2.87411147908819	1.42818593625691e-35	2.18370322947825e-34	-	Contig1402	34221	35241	-	824	-	- && - && -	-
novel.760	22.1329857479985	23.9926745980038	27.8048295614451	196.211698120222	201.99993695507	247.979338749375	24.6434966358158	215.396991274889	-3.12771563516119	1.47923754140205e-35	2.25901985262114e-34	-	Contig2163	470143	476078	-	5826	-	- && - && -	-
FPSE_06274	4632.24947550818	4496.22721966591	4268.04133768183	1824.65793845133	1273.91920039504	1504.83188471843	4465.50601095197	1534.4696745216	1.54154932946795	1.48677736402594e-35	2.26778547328848e-34	-	Contig1273	499515	501642	-	1899	protein_coding	- && - && - && -	-
FPSE_03522	781.109955356446	725.538479843634	795.218125457331	284.894951507892	257.829065259236	222.545560416106	767.28885355247	255.089859061078	1.58961039351348	1.54010279094301e-35	2.3462823534572e-34	-	Contig1215	83066	84189	+	996	protein_coding	- && sp|O14361|PHA2_SCHPO Putative prephenate dehydratase OS=Schizosaccharomyces pombe (strain 972 / ATCC 24843) OX=284812 GN=pha2 PE=3 SV=2 && - && PF00800:Prephenate dehydratase	-
FPSE_01238	1443.2551123174	1437.64106191239	1275.31484921828	3114.99927524193	3635.99886519127	3985.68501297607	1385.40367448269	3578.89438446976	-1.36935886222175	1.55785924591926e-35	2.37046722697304e-34	-	Contig0356	29333	31484	-	1902	protein_coding	- && sp|Q5B323|CDC14_EMENI Tyrosine-protein phosphatase cdcA OS=Emericella nidulans (strain FGSC A4 / ATCC 38163 / CBS 112.46 / NRRL 194 / M139) OX=227321 GN=cdcA PE=3 SV=1 && - && PF00782:Dual specificity phosphatase, catalytic domain|PF14671:Dual specificity protein phosphatase, N-terminal half	DSPc
FPSE_09558	93.1429816894936	93.0915774402546	68.5852462515647	392.423396240443	364.411946567187	452.509306179415	84.9399351271043	403.114882995682	-2.24703794956423	1.74588539005643e-35	2.65336671041266e-34	-	Contig1593	280369	281645	+	1170	protein_coding	- && - && - && PF13391:HNH endonuclease	-
FPSE_07933	23.9774012269983	37.4285723728859	37.999933733975	404.617343581248	285.23609188128	641.143162151162	33.1353024446198	443.665532537897	-3.74381426589642	1.88229654040266e-35	2.85723543524495e-34	-	Contig1561	121153	125292	+	4140	protein_coding	- && - && - && -	-
FPSE_07543	383.638419631974	375.245430712779	357.755473690594	873.530045868557	994.773558874216	990.857614233615	372.213108011782	953.053739658796	-1.35682949478658	2.21765399105693e-35	3.36224099077332e-34	-	Contig1371	1048	5202	-	2277	protein_coding	- && - && - && PF04082:Fungal specific transcription factor domain	Fungal_trans
novel.213	92.2207739499936	89.252749504574	85.2681439884318	429.005238262857	334.974769824991	427.075527846146	88.9138891476665	397.018511977998	-2.15797329116917	2.27409116819554e-35	3.44366281587688e-34	-	Contig1212	166742	168659	+	1776	-	- && - && -	-
FPSE_06074	0	0	0	5473.97381535398	5464.14904838766	8924.07697268585	0	6620.73327880916	-15.230710065952	2.41184971742204e-35	3.64788650537818e-34	-	Contig1269	27357	28691	-	1335	protein_coding	- && sp|A8NS27|N3009_COPC7 Adenylate-forming reductase 03009 OS=Coprinopsis cinerea (strain Okayama-7 / 130 / ATCC MYA-4618 / FGSC 9003) OX=240176 GN=CC1G_03009 PE=2 SV=3 && - && -	-
FPSE_08814	404.849197640472	481.772905927916	431.901685854448	1595.19002031073	1182.56244498823	1378.72273381597	439.507929807612	1385.49173303831	-1.6563243062771	2.43031288752009e-35	3.67140432492394e-34	-	Contig1579	57062	59685	+	2445	protein_coding	- && - && - && -	-
FPSE_04153	390.093873808473	423.230779908786	437.462651766737	996.57805994395	1157.18556848633	1195.38758166365	416.929101827999	1116.38373669798	-1.42138418844129	2.59305253455512e-35	3.9125591476479e-34	-	Contig1222	103797	105839	+	1881	protein_coding	- && sp|O61122|SVKA_DICDI Serine/threonine-protein kinase svkA OS=Dictyostelium discoideum OX=44689 GN=svkA PE=1 SV=1 && - && PF00069:Protein kinase domain	Pkinase
FPSE_11500	241.618427748983	221.692313285555	235.414223620236	13.3024880081506	29.4371767421962	10.5974076388622	232.908321551591	17.7790241297363	3.6993752648334	2.95851344264528e-35	4.45864962486698e-34	-	Contig2156	471677	472512	+	780	protein_coding	- && - && - && -	-
FPSE_10755	1699.62886389838	1569.12091870945	1619.16790812816	3592.78030286801	4097.85801752572	4690.4126209604	1629.30589691199	4127.01698045138	-1.34087770423835	3.1786248565987e-35	4.7846469018264e-34	-	Contig1646	51182	52267	+	1086	protein_coding	- && sp|P50166|ARDH_CANTR D-arabinitol 2-dehydrogenase [ribulose-forming] OS=Candida tropicalis OX=5482 GN=ARD PE=1 SV=1 && - && PF13561:Enoyl-(Acyl carrier protein) reductase	-
FPSE_09644	1284.63538112341	999.054970260877	1178.92477340527	2875.55449109522	2787.39611496796	3095.50277131165	1154.20504159652	2919.48445912494	-1.33855052410256	3.45268628136966e-35	5.19097785906639e-34	-	Contig1595	95944	96683	-	690	protein_coding	- && - && - && -	-
FPSE_01758	5395.83748381413	5559.58255784943	5295.89320380325	2886.63989776868	2541.74795042963	2488.27131360484	5417.1044151556	2638.88638726772	1.03779520958575	3.84025511483079e-35	5.76679072607308e-34	-	Contig1190	758090	759163	+	1074	protein_coding	- && - && - && -	-
FPSE_12417	3573.55499056225	3034.59348315552	3794.43240748521	1231.58868142128	1462.72316156913	1335.27336249664	3467.52696040099	1343.19506849568	1.36799076970415	4.47508400139947e-35	6.71209325400379e-34	-	Contig2192	15579	16871	+	1095	protein_coding	- && - && - && -	-
FPSE_02657	320.006085606478	357.970705002216	332.731127085294	902.35210321955	966.351457192095	1155.11743263598	336.902639231329	1007.94033101587	-1.58140403380381	5.59885786949935e-35	8.38763499379575e-34	-	Contig1201	139021	140742	+	1722	protein_coding	- && - && - && -	-
FPSE_11772	733.155152902449	668.915767792345	826.730265626969	218.382511467139	250.723539838705	200.291004374495	742.933728773921	223.132351893447	1.73460894558974	6.15730231830681e-35	9.2132840746256e-34	-	Contig2163	111216	112757	-	1542	protein_coding	- && sp|B0XTU6|EGLX_ASPFC Probable endo-1,3(4)-beta-glucanase AFUB_029980 OS=Neosartorya fumigata (strain CEA10 / CBS 144.89 / FGSC A1163) OX=451804 GN=AFUB_029980 PE=3 SV=1 && - && -	-
FPSE_00388	2.76662321849981	7.6776558713612	8.34144886843355	167.389640769229	196.924561654692	291.42871006871	6.26190931943152	218.580970830877	-5.12961178388064	6.41910527679366e-35	9.59363076895887e-34	-	Contig0337	155643	156932	+	1290	protein_coding	- && sp|Q5A4E3|OCH1_CANAL Initiation-specific alpha-1,6-mannosyltransferase OS=Candida albicans (strain SC5314 / ATCC MYA-2876) OX=237561 GN=OCH1 PE=3 SV=1 && - && PF04488:Glycosyltransferase sugar-binding region containing DXD motif	Gly_transf_sug
FPSE_08347	1185.95915299692	1152.6080876881	1247.51001965684	494.409137636264	542.05008208044	528.810641179223	1195.35908678062	521.756620298643	1.19553711673808	7.72608043176146e-35	1.15332804928629e-33	-	Contig1569	29194	31106	-	1806	protein_coding	- && sp|Q04991|FMP42_YEAST Protein FMP42 OS=Saccharomyces cerevisiae (strain ATCC 204508 / S288c) OX=559292 GN=FMP42 PE=1 SV=1 && - && PF07690:Major Facilitator Superfamily	MFS_1
FPSE_04167	940.651894289935	917.479876627664	832.291231539258	1972.09384720833	2417.90879310039	2258.30756784153	896.807667485619	2216.10340271675	-1.30545014598322	8.4026961796042e-35	1.25284697238856e-33	-	Contig1222	147782	148945	+	1164	protein_coding	- && - && - && -	-
FPSE_05624	1134.31551958492	1081.58977087801	1078.82738698407	2141.70056931225	2326.55203769357	2421.50764548001	1098.24422581567	2296.58675082861	-1.06439705850858	8.86843911305973e-35	1.32072652937872e-33	-	Contig1253	12759	16492	+	3678	protein_coding	- && sp|O14260|YFP3_SCHPO UPF0592 membrane protein C7D4.03c OS=Schizosaccharomyces pombe (strain 972 / ATCC 24843) OX=284812 GN=SPAC7D4.03c PE=3 SV=1 && - && PF08578:Protein of unknown function (DUF1765)	-
FPSE_04336	2660.56932845732	1717.87550121707	2108.53290840959	6747.6870421344	8256.62053865599	7325.98790074543	2162.32591269466	7443.43182717861	-1.78331121476185	1.16970346505106e-34	1.73991664181563e-33	-	Contig1225	6700	7009	-	249	protein_coding	- && - && - && -	-
novel.104	681.511519490453	472.175836088714	652.486667041913	134.133420748852	90.34168034674	120.810447083029	602.05800754036	115.095182726207	2.38971681274998	1.22420808474358e-34	1.81884406364202e-33	-	Contig1190	782251	786870	+	4565	-	- && - && -	-
FPSE_11887	796.787486927945	395.399277375102	390.19444151228	3.32562200203765	2.03015012015146	1.05974076388622	527.460401938442	2.13850429535844	7.95819033205369	1.25278621372437e-34	1.85911113153278e-33	-	Contig2163	490251	490970	-	597	protein_coding	- && - && - && -	-
FPSE_10086	355.049979707475	414.593417053505	377.218854383606	86.466172052979	81.2060048060584	102.794854096963	382.287417048195	90.1556769853336	2.08446389341056	1.27636139323667e-34	1.89186790510457e-33	-	Contig1610	105235	106797	+	1512	protein_coding	- && sp|W6Q5R7|PRX3_PENRF FAD-dependent monooxygenase prx3 OS=Penicillium roqueforti (strain FM164) OX=1365484 GN=prx3 PE=3 SV=1 && - && PF01565:FAD binding domain	FAD_binding_4
FPSE_08424	5.53324643699962	10.5567768231217	10.1951041725299	149.652990091694	175.607985393101	191.813078263406	8.76170914421705	172.358017916067	-4.30190051925651	1.46305296328233e-34	2.16604045645053e-33	-	Contig1571	54187	55401	+	1161	protein_coding	- && sp|Q10138|YAS2_SCHPO CRAL-TRIO domain-containing protein C3H8.02 OS=Schizosaccharomyces pombe (strain 972 / ATCC 24843) OX=284812 GN=SPAC3H8.02 PE=1 SV=1 && - && PF00650:CRAL/TRIO domain|PF03765:CRAL/TRIO, N-terminal domain	CRAL_TRIO_N
FPSE_10272	465.714908447468	399.238105310783	458.779687763845	1085.26131333162	1327.71817857906	1212.34343388583	441.244233840698	1208.4409752655	-1.4535476887797	1.70478494830403e-34	2.52096074691108e-33	-	Contig1618	73332	76214	-	2883	protein_coding	- && sp|B0XNL6|AGDC_ASPFC Probable alpha/beta-glucosidase agdC OS=Neosartorya fumigata (strain CEA10 / CBS 144.89 / FGSC A1163) OX=451804 GN=agdC PE=3 SV=1 && - && PF16863:N-terminal barrel of NtMGAM and CtMGAM, maltase-glucoamylase|PF01055:Glycosyl hydrolases family 31|PF13802:Galactose mutarotase-like	Glyco_hydro_31
FPSE_01963	521.047372817464	605.575106853615	499.560104453965	1639.53164700456	1422.1201591661	1900.11518964799	542.060861375014	1653.92233193955	-1.60949650891879	2.10156088406197e-34	3.10405223661158e-33	-	Contig1193	150441	151202	-	714	protein_coding	- && - && - && PF13302:Acetyltransferase (GNAT) domain	-
FPSE_02805	24.8996089664983	23.0329676140836	10.1951041725299	199.537320122259	252.753689958857	213.00789354113	19.3758935843706	221.766301207415	-3.5188086406575	2.42290087872143e-34	3.57030738842237e-33	-	Contig1203	7310	9547	-	2238	protein_coding	- && sp|Q0CZD4|PELF2_ASPTN Probable pectin lyase F-2 OS=Aspergillus terreus (strain NIH 2624 / FGSC A1156) OX=341663 GN=pelF-2 PE=3 SV=1 && - && PF00544:Pectate lyase|PF00734:Fungal cellulose binding domain	-
FPSE_01249	959.096049079934	1051.83885437648	918.486203179738	2037.49774658174	2060.60237195373	2032.58278513377	976.473702212052	2043.56096788975	-1.06568119455401	2.48025934121858e-34	3.65055928037534e-33	-	Contig0356	75522	77120	+	1599	protein_coding	- && - && - && -	-
FPSE_09313	1322.44589844291	1300.4029632118	1526.48514292334	411.268587585323	513.62798039832	365.610563540746	1383.11133485935	430.169043841463	1.68415839033943	2.62337202978316e-34	3.85669360597877e-33	-	Contig1590	197574	198492	+	807	protein_coding	- && - && - && -	-
FPSE_10183	1191.49239943392	1264.89380480676	1169.65649688479	2384.470975461	2437.19521924183	2648.29216895166	1208.68090037516	2489.98612121816	-1.04286315833595	2.67504973928813e-34	3.92808294467262e-33	-	Contig1614	60893	62984	+	2037	protein_coding	- && sp|Q4I2M7|ERFB_GIBZE Palmitoyltransferase ERF2 OS=Gibberella zeae (strain ATCC MYA-4620 / CBS 123657 / FGSC 9075 / NRRL 31084 / PH-1) OX=229533 GN=ERF2 PE=3 SV=1 && - && PF01529:DHHC palmitoyltransferase	-
FPSE_06782	18.4441547899987	13.4358977748821	13.9024147807226	228.359377473252	239.557714177872	155.781892291274	15.2608224485345	207.899661314133	-3.76651438522186	2.71427630017676e-34	3.98104390057358e-33	-	Contig1358	29551	30381	+	831	protein_coding	- && - && - && -	-
FPSE_06309	1826.89353194937	1670.84985900498	1668.28977368671	647.387749729996	495.356629316957	666.576940484432	1722.01105488036	603.107106510462	1.51443215856048	2.89995535354087e-34	4.24843459293738e-33	-	Contig1273	581458	582681	-	1224	protein_coding	- && sp|B6H6L7|PCEST_PENRW Lovastatin esterase OS=Penicillium rubens (strain ATCC 28089 / DSM 1075 / NRRL 1951 / Wisconsin 54-1255) OX=500485 GN=PcEST PE=1 SV=1 && - && PF00144:Beta-lactamase	Beta-lactamase
FPSE_03645	2142.28857885835	2316.73265918324	1980.63069242694	4273.42427261838	4441.9684628914	4352.3553172807	2146.55064348951	4355.91601759683	-1.02110998629635	3.14610128353996e-34	4.60368525799303e-33	-	Contig1216	187040	190697	-	3372	protein_coding	- && sp|P07527|WEE1_SCHPO Mitosis inhibitor protein kinase wee1 OS=Schizosaccharomyces pombe (strain 972 / ATCC 24843) OX=284812 GN=wee1 PE=1 SV=1 && - && PF00069:Protein kinase domain	Pkinase
FPSE_01375	1209.01434648442	1251.45790703188	1205.80277531467	329.236578201728	188.803961174086	317.922229165866	1222.09167627699	278.65425618056	2.13449601990509	3.16050654253846e-34	4.61939929575894e-33	-	Contig0364	23672	29229	+	5505	protein_coding	- && sp|A5H0J2|DUR1_LACKL Urea amidolyase OS=Lachancea kluyveri OX=4934 GN=DUR1,2 PE=3 SV=1 && - && PF02626:Carboxyltransferase domain, subdomain A and B|PF00364:Biotin-requiring enzyme|PF02786:Carbamoyl-phosphate synthase L chain, ATP binding domain|PF01425:Amidase|PF00289:Biotin carboxylase, N-terminal domain|PF02785:Biotin carboxylase C-terminal domain|PF02682:Carboxyltransferase domain, subdo…	Amidase
FPSE_00006	241.618427748983	175.626378057388	201.121600494453	19.9537320122259	9.13567554068158	11.6571484027484	206.122135433608	13.582185318552	3.93596180544113	3.52719970806543e-34	5.1493846027713e-33	-	Contig0332	8619	11625	-	2955	protein_coding	- && sp|O74957|AGO1_SCHPO Protein argonaute OS=Schizosaccharomyces pombe (strain 972 / ATCC 24843) OX=284812 GN=ago1 PE=1 SV=1 && - && PF16486:N-terminal domain of argonaute|PF02170:PAZ domain|PF16488:Argonaute linker 2 domain|PF08699:Argonaute linker 1 domain|PF02171:Piwi domain	Piwi
FPSE_04341	591.135161019459	540.315031947045	604.291629135408	176.257966107996	193.879336474465	202.410485902268	578.580607367304	190.849262828243	1.59949644491612	3.64512538258336e-34	5.31538596008887e-33	-	Contig1225	19487	20892	-	1305	protein_coding	- && - && - && -	-
FPSE_03836	0.922207739499936	1.9194139678403	2.78048295614452	308.174305522156	319.748643923855	363.491082012973	1.87403488782825	330.471343819661	-7.46392702741791	4.11716400306018e-34	5.99678026295436e-33	-	Contig1218	257730	258914	-	1086	protein_coding	- && sp|P08843|ADH1_EMENI Alcohol dehydrogenase 1 OS=Emericella nidulans (strain FGSC A4 / ATCC 38163 / CBS 112.46 / NRRL 194 / M139) OX=227321 GN=alcA PE=3 SV=2 && - && PF00107:Zinc-binding dehydrogenase|PF08240:Alcohol dehydrogenase GroES-like domain	ADH_zinc_N
FPSE_09793	807.853979801944	859.897457592455	718.291430337333	1802.48712510441	1903.26573764199	1765.52811263444	795.347622577244	1823.76032512695	-1.19757358403672	4.33015720122296e-34	6.29972870418107e-33	-	Contig1599	107446	109301	+	1734	protein_coding	- && - && - && -	-
FPSE_09816	890.852676356938	970.263760743272	776.681572416368	2292.46210007129	2194.59227988373	2710.81687402095	879.266003172193	2399.29041799199	-1.44837631122326	4.6055864589344e-34	6.69270862700282e-33	-	Contig1600	76887	80582	+	3645	protein_coding	- && sp|Q552M5|GEFY_DICDI Ras guanine nucleotide exchange factor Y OS=Dictyostelium discoideum OX=44689 GN=gefY PE=1 SV=2 && - && PF00617:RasGEF domain|PF00618:RasGEF N-terminal motif	-
novel.594	3677.76446512575	3410.79862085222	3722.13985062546	8107.8664409678	11066.3483049456	9248.35764643503	3603.56764553447	9474.19079744948	-1.3946294952959	4.77493831193404e-34	6.93081195761025e-33	-	Contig1593	65271	66625	-	965	-	- && - && -	-
novel.13	457.415038791968	534.556790043524	556.096591228903	106.419904065205	139.065283230375	86.8987426386699	516.022806688132	110.794643311417	2.21737169116224	5.06632635966205e-34	7.34529871178161e-33	-	Contig0333	1850	3703	-	1791	-	- && - && -	-
novel.492	652.923079565955	589.260088126973	831.36440388721	138.567583418236	185.758735993859	157.901373819047	691.182523860046	160.74256441038	2.10279322696461	5.50970400399137e-34	7.97893801681463e-33	-	Contig1475	2404	5029	+	2401	-	- && - && -	-
FPSE_00528	438.97088400197	429.948728796227	518.096657494928	117.505310738664	131.959757809845	127.168891666346	462.338756764375	125.544653404952	1.87989365224325	5.57212338055029e-34	8.06006687388669e-33	-	Contig0340	42729	43715	+	987	protein_coding	- && - && - && -	-
FPSE_08081	881.630598961939	745.692326505957	804.486401977813	1748.16863240446	1826.12003307624	1876.80089284249	810.60310914857	1817.0298527744	-1.1643404800146	6.09674372088496e-34	8.8088158416777e-33	-	Contig1565	26156	26541	-	291	protein_coding	- && - && - && -	-
FPSE_02282	4711.55934110518	4943.4506741727	4495.11411243363	2413.29303281199	2035.22549545184	2190.48415895281	4716.7080425705	2213.00089573888	1.09203926954943	6.14684092794041e-34	8.87102506885696e-33	-	Contig1196	37017	38633	-	1530	protein_coding	- && - && - && -	-
FPSE_02082	173.375055025988	185.223447896589	203.902083450598	6.65124400407531	10.1507506007573	2.11948152777244	187.500195457725	6.30715871086835	4.88396185915455	6.96249942793395e-34	1.00366739465149e-32	-	Contig1195	86174	88124	-	1647	protein_coding	- && sp|A0A1D8PN88|GAP3_CANAL Amino-acid permease GAP3 OS=Candida albicans (strain SC5314 / ATCC MYA-2876) OX=237561 GN=HIP1 PE=2 SV=1 && - && PF00324:Amino acid permease	AA_permease
FPSE_03756	354.127771967976	364.688653889657	356.828646038546	906.786265888933	919.658004428612	1105.30961673333	358.548357298726	977.251295683624	-1.44668149391617	7.85212209462902e-34	1.13061584308835e-32	-	Contig1218	29482	30558	-	1023	protein_coding	- && sp|A0A1J0HSL5|IACJ_PESFW Short-chain dehydrogenase/reductase iacJ OS=Pestalotiopsis fici (strain W106-1 / CGMCC3.15140) OX=1229662 GN=iacJ PE=1 SV=1 && - && PF00106:short chain dehydrogenase	adh_short
FPSE_03433	388.249458329473	731.296721747155	425.413892290111	13302.4880081506	9034.168034674	16197.077835237	514.986690788913	12844.5779593539	-4.64060625137771	7.94516682244518e-34	1.14270726936058e-32	-	Contig1212	164963	165661	-	537	protein_coding	- && - && - && -	-
FPSE_10082	1.84441547899987	0	0.926827652048172	984.384112603145	1075.97956368027	1647.89688784307	0.923747710349348	1236.08685470883	-10.3675905941708	8.18968160512085e-34	1.17653134028412e-32	-	Contig1610	94910	96631	+	1296	protein_coding	- && - && - && -	-
FPSE_01139	1481.0656296369	1568.16121172553	1488.48520918936	707.248945766674	592.803835084227	665.517199720545	1512.57068351726	655.189993523815	1.20773483795672	8.8820390317894e-34	1.27309226122315e-32	-	Contig0354	79424	81327	+	1785	protein_coding	- && sp|W7N2B4|FUB11_GIBM7 Efflux pump FUB11 OS=Gibberella moniliformis (strain M3125 / FGSC 7600) OX=334819 GN=FUB11 PE=1 SV=2 && - && PF07690:Major Facilitator Superfamily	MFS_1
FPSE_12206	225.940896177484	146.835168539783	189.999668669875	743.830787789088	872.964551665128	1124.38495048328	187.591911129048	913.726763312498	-2.28357070524252	8.96886576695032e-34	1.28407658861144e-32	-	Contig2175	47679	48539	-	861	protein_coding	- && - && - && -	-
FPSE_08463	701.800089759452	684.271079535067	760.925502331549	1494.31281958225	1518.55228987329	1515.42929235729	715.665557208689	1509.43146727095	-1.07654171625311	1.00081220807751e-33	1.43124097724955e-32	-	Contig1573	52723	54194	+	978	protein_coding	- && sp|P9WEZ3|PYTC_ASPTE Methyltransferase pytC OS=Aspergillus terreus OX=33178 GN=pytC PE=2 SV=1 && - && PF13489:Methyltransferase domain	-
FPSE_11703	317.239462387978	240.886452963958	317.901884652523	45.4501673611813	52.783903123938	39.2104082637901	292.009266668153	45.8148262496364	2.67082710709519	1.19309595826753e-33	1.70428752587444e-32	-	Contig2162	50286	51771	+	1362	protein_coding	- && - && - && -	-
FPSE_01209	771.887877961447	453.941403394231	651.559839389865	106.419904065205	124.854232389315	95.3766687497597	625.796373581848	108.88360173476	2.52223112738485	1.22031245524734e-33	1.74119101060716e-32	-	Contig0355	68130	68615	+	486	protein_coding	- && - && - && PF06983:3-demethylubiquinone-9 3-methyltransferase	-
FPSE_01723	171.530639546988	143.956047588023	166.828977368671	526.556816989295	652.693263628695	529.870381943109	160.771888167894	569.7068208537	-1.82519453168911	1.38007366862951e-33	1.96691721165874e-32	-	Contig1190	663099	664910	-	1611	protein_coding	- && - && - && -	-
FPSE_08055	1090.04954808892	1510.57879269032	1107.55904419757	343.647606877224	328.884319464537	246.919597985489	1236.06246165894	306.483841442417	2.01189504349451	1.44380278291315e-33	2.05542048157319e-32	-	Contig1564	92699	94195	-	1179	protein_coding	- && - && - && -	-
FPSE_06656	11.9887006134992	14.3956047588023	16.6828977368671	277.135166836471	637.467137727559	224.665041943878	14.3557343697228	379.755782169303	-4.72627064410099	1.53801008858965e-33	2.18706423319876e-32	-	Contig1356	193281	193691	-	360	protein_coding	- && - && - && -	-
FPSE_09882	0	0	2.78048295614452	1027.61719862963	1012.0298348955	1143.46028423323	0.926827652048172	1061.03577258612	-10.1468452736895	1.64518745778634e-33	2.33683390988163e-32	-	Contig1602	33570	34543	+	924	protein_coding	- && - && - && -	-
FPSE_00947	954.485010382434	841.663024897972	992.632415343592	2074.07958860415	2374.26056551713	2549.73627791024	929.593483541333	2332.69214401051	-1.32728977248098	1.99678127059834e-33	2.83304585903925e-32	-	Contig0348	16398	18365	+	1596	protein_coding	- && sp|A1CPX0|QUTD_ASPCL Probable quinate permease OS=Aspergillus clavatus (strain ATCC 1007 / CBS 513.65 / DSM 816 / NCTC 3887 / NRRL 1) OX=344612 GN=qutD PE=3 SV=1 && - && PF00083:Sugar (and other) transporter	Sugar_tr
FPSE_03261	284.03998376598	164.109894250346	271.560502050114	6.65124400407531	16.2412009612117	6.35844458331731	239.903460022147	9.75029651620144	4.60717469694782	2.12597350665093e-33	3.01295165470136e-32	-	Contig1208	87050	89248	-	1626	protein_coding	- && - && - && -	-
FPSE_09735	779.265539877446	1037.44324961768	453.218721851556	73.1636840448284	77.1457045657555	102.794854096963	756.642503782228	84.3680809025157	3.16440859884331	3.53607613944444e-33	5.00573295290567e-32	-	Contig1596	2150	3907	+	1758	protein_coding	- && sp|P33287|PDC_NEUCR Pyruvate decarboxylase OS=Neurospora crassa (strain ATCC 24698 / 74-OR23-1A / CBS 708.71 / DSM 1257 / FGSC 987) OX=367110 GN=cfp PE=1 SV=1 && - && PF00205:Thiamine pyrophosphate enzyme, central domain|PF02775:Thiamine pyrophosphate enzyme, C-terminal TPP binding domain|PF02776:Thiamine pyrophosphate enzyme, N-terminal TPP binding domain	TPP_enzyme_N
FPSE_03307	209.341156866486	217.853485349874	163.121666760478	711.683108436058	616.150561465969	642.202902915049	196.772102992279	656.678857605692	-1.73876287628718	3.61948783961361e-33	5.11806142438741e-32	-	Contig1209	109896	110675	-	780	protein_coding	- && sp|A0A411KUU9|UCSE_ACRSP Short-chain dehydrogenase/reductase ucsE OS=Acremonium sp. OX=2046025 GN=ucsE PE=3 SV=1 && - && PF13561:Enoyl-(Acyl carrier protein) reductase	-
FPSE_05809	580.99087588496	658.358990969223	561.657557141192	1374.5904275089	1402.83373302466	1553.5799598572	600.335807998458	1443.66804013025	-1.26625863441873	3.72620004100157e-33	5.26304869019941e-32	-	Contig1262	87406	89160	+	1755	protein_coding	- && sp|Q4WGS5|SIT1_ASPFU Siderophore iron transporter 1 OS=Neosartorya fumigata (strain ATCC MYA-4609 / Af293 / CBS 101355 / FGSC A1100) OX=330879 GN=sit1 PE=1 SV=1 && - && PF07690:Major Facilitator Superfamily	MFS_1
FPSE_04015	497.069971590466	518.241771316881	487.511344977338	109.745526067243	59.8894285444681	48.7480751387661	500.941029294895	72.7943432501589	2.78745845948085	4.22489894418438e-33	5.96075048127424e-32	-	Contig1220	244721	245595	-	819	protein_coding	- && - && - && -	-
FPSE_00882	1946.78053808437	1923.25279577598	1898.14303139466	3808.94573300046	4687.61662742972	4675.576250266	1922.725455085	4390.71287023206	-1.19144902001116	4.43962506764978e-33	6.25591105072338e-32	-	Contig0346	38590	40472	+	1644	protein_coding	- && - && - && -	-
FPSE_06951	34.1216863614976	39.3479863407262	41.7072443421677	252.747272154862	303.507442962643	216.187115832789	38.3923056814638	257.480610316765	-2.74652342880959	4.44403555075595e-33	6.25591105072338e-32	-	Contig1360	198689	203633	+	4830	protein_coding	- && sp|Q00808|HETE1_PODAS Vegetative incompatibility protein HET-E-1 OS=Podospora anserina OX=2587412 GN=HET-E1 PE=4 SV=1 && - && PF00400:WD domain, G-beta repeat|PF17100:N-terminal domain of NWD NACHT-NTPase|PF05729:NACHT domain	NACHT
FPSE_02919	168.764016328488	178.505499009148	227.99960240385	7.75978467142119	16.2412009612117	8.47792611108975	191.756372580496	10.8263039145742	4.13465994898226	4.74456492486537e-33	6.67151489825656e-32	-	Contig1204	65816	67280	-	1065	protein_coding	- && - && - && -	-
FPSE_02485	23.9774012269983	46.0659352281672	32.438967821686	268.266841497704	357.306421146657	247.979338749375	34.1607680922839	291.184200464579	-3.09516161898737	4.77599990325562e-33	6.70822996445011e-32	-	Contig1198	238290	239873	-	1479	protein_coding	- && sp|I1S2K2|CHITO_GIBZE Chitooligosaccharide oxidase OS=Gibberella zeae (strain ATCC MYA-4620 / CBS 123657 / FGSC 9075 / NRRL 31084 / PH-1) OX=229533 GN=chitO PE=1 SV=1 && - && PF08031:Berberine and berberine like|PF01565:FAD binding domain	FAD_binding_4
FPSE_05468	418.682313732971	353.172170082615	408.730994553244	94.2259567244002	110.643181548255	92.197446458101	393.52849278961	99.0221949102519	1.98938518300777	5.50323318866366e-33	7.72107293362733e-32	-	Contig1250	139769	141502	-	1392	protein_coding	- && - && - && -	-
FPSE_00834	1434.0330349224	1309.04032606709	1223.41250070359	2971.99752915432	3168.04926249636	3714.3913774212	1322.16195389769	3284.81272302396	-1.31293542983266	5.66214436190202e-33	7.93518985713054e-32	-	Contig0345	52077	54331	+	1935	protein_coding	- && sp|B5BP47|YP53_SCHPO Uncharacterized transporter C460.03 OS=Schizosaccharomyces pombe (strain 972 / ATCC 24843) OX=284812 GN=SPBC460.03 PE=3 SV=1 && - && PF07690:Major Facilitator Superfamily	MFS_1
FPSE_09699	999.673189617931	922.278411547265	967.608068738291	2129.50662197144	2747.808187625	2771.22209756246	963.186556634496	2549.5123023863	-1.40448201788161	5.85592028101637e-33	8.19763773561391e-32	-	Contig1595	260494	261114	-	570	protein_coding	- && - && - && PF00583:Acetyltransferase (GNAT) family	Acetyltransf_1
FPSE_07971	771.887877961447	794.637382685885	770.193778852031	233.902080809982	302.492367902568	287.189747013165	778.906346499787	274.528065241905	1.50284597410965	8.60699767900292e-33	1.20221245851173e-31	-	Contig1562	107876	109787	+	1701	protein_coding	- && sp|M4IS90|CCL8_HUMLU Probable CoA ligase CCL8 OS=Humulus lupulus OX=3486 GN=CCL8 PE=2 SV=1 && - && PF00501:AMP-binding enzyme	AMP-binding
FPSE_01513	211.185572345485	187.142861864429	227.072774751802	575.332606352514	665.889239409679	673.995125831635	208.467069653906	638.405657197943	-1.61454599970981	1.17619806645501e-32	1.64107634986342e-31	-	Contig1190	11250	12350	-	1101	protein_coding	- && sp|D4AUX6|A8043_ARTBC Uncharacterized secreted protein ARB_08043 OS=Arthroderma benhamiae (strain ATCC MYA-4681 / CBS 112371) OX=663331 GN=ARB_08043 PE=1 SV=1 && - && -	-
FPSE_05075	1188.72577621542	1205.39197180371	1321.65623182069	547.619089668867	502.462154737487	560.60286409581	1238.59132661327	536.894702834054	1.20645994657284	1.22387605373774e-32	1.70570955763737e-31	-	Contig1244	72768	73412	-	591	protein_coding	- && - && - && PF04525:LURP-one-related	-
FPSE_12016	576.37983718746	496.168510686718	611.706250351793	1314.72923147222	1514.49198963299	1442.30717964914	561.418199408657	1423.84280025145	-1.34254764888868	1.43343389851169e-32	1.994573585511e-31	-	Contig2167	215454	217481	+	1731	protein_coding	- && sp|O93800|AKT1_ALTAL Acyl-CoA ligase AKT1 OS=Alternaria alternata OX=5599 GN=AKT1 PE=4 SV=1 && - && PF00501:AMP-binding enzyme|PF13193:AMP-binding enzyme C-terminal domain	AMP-binding
FPSE_02505	560.702305615961	640.12455827474	572.77948896577	1273.71322678042	1330.76340375928	1360.70714082991	591.202117618824	1321.72792378987	-1.16114829907452	1.43430722158344e-32	1.994573585511e-31	-	Contig1198	325043	327187	-	2145	protein_coding	- && - && - && -	-
FPSE_12399	1403.6001795189	1061.43592421569	1487.55838153732	425.67961626082	422.271224991504	416.478120207284	1317.53149509064	421.476320486536	1.64453383617295	1.49276403746433e-32	2.07357597662769e-31	-	Contig2190	1714	2697	+	984	protein_coding	- && - && - && PF10528:GLEYA domain	-
FPSE_02448	3.68883095799975	3.8388279356806	4.63413826024086	195.103157452876	187.78888611401	423.896305554488	4.0539323846404	268.929449707124	-6.05124417694684	1.52877957593982e-32	2.12126584551385e-31	-	Contig1198	145550	145979	+	327	protein_coding	- && - && - && -	-
FPSE_10868	663.989572439954	512.48352941336	606.145284439504	148.544449424348	183.728585873707	142.005262360753	594.206128764273	158.09276588627	1.90897698330595	1.55685474830385e-32	2.15784521164798e-31	-	Contig1656	41161	42480	+	1320	protein_coding	- && - && - && -	-
FPSE_11179	442.659714959969	415.553124037425	506.97472567035	1139.57980603157	1400.80358290451	1221.88110076081	455.062521555915	1254.0881632323	-1.46261243431551	1.6520923804499e-32	2.28733097816355e-31	-	Contig1687	24758	25869	+	1056	protein_coding	- && - && - && -	-
FPSE_04879	431.59322208597	431.868142764068	379.072509687702	1066.41612198674	950.110256230884	1061.86024541399	414.177958179247	1026.12887454387	-1.3087378282167	2.05793647211659e-32	2.84609677411601e-31	-	Contig1240	15234	17290	+	1815	protein_coding	- && sp|A0A0E3D8M4|PC14_PENCR Monooxygenase PC-14 OS=Penicillium crustosum OX=36656 GN=PC-14 PE=3 SV=1 && - && PF00743:Flavin-binding monooxygenase-like	FMO-like
FPSE_07638	3563.41070542775	3513.48726813167	3592.38397933871	6707.77957810995	7932.81159449183	6934.94355887142	3556.42731763271	7191.84491049107	-1.01602363034762	2.21776518842496e-32	3.06377451852699e-31	-	Contig1403	18102	20429	+	2328	protein_coding	- && - && - && -	-
FPSE_06425	544.102566304962	537.435910995284	562.58438479324	1253.7594947682	1183.5775200483	1141.34080270546	548.040954031162	1192.89260584065	-1.12184372367929	2.23126154251603e-32	3.07904317351144e-31	-	Contig1331	14459	15253	+	738	protein_coding	- && sp|Q8GY96|PGM_ARATH Phosphoglycerate mutase-like protein OS=Arabidopsis thaliana OX=3702 GN=PGM PE=2 SV=1 && - && PF00300:Histidine phosphatase superfamily (branch 1)	-
FPSE_03111	8430.82315450842	9319.71452084858	8068.96153873138	4446.35661672434	4187.18462281239	3914.68238179569	8606.49973802946	4182.74120711081	1.04101075559605	2.37567858220646e-32	3.27474556424717e-31	-	Contig1206	95831	98147	-	1740	protein_coding	- && sp|P78753|ASNS_SCHPO Probable asparagine synthetase [glutamine-hydrolyzing] OS=Schizosaccharomyces pombe (strain 972 / ATCC 24843) OX=284812 GN=asn1 PE=1 SV=3 && - && PF00733:Asparagine synthase|PF13537:Glutamine amidotransferase domain	-
FPSE_09106	79.3098655969945	53.7435910995284	74.1462121638537	305.957224187464	333.959694764915	371.969008124063	69.0665562867922	337.295309025481	-2.28649924439541	2.40896226427902e-32	3.31699623690179e-31	-	Contig1587	100414	101907	+	1233	protein_coding	- && sp|Q3T067|SCPDL_BOVIN Saccharopine dehydrogenase-like oxidoreductase OS=Bos taurus OX=9913 GN=SCCPDH PE=2 SV=1 && - && PF03435:Saccharopine dehydrogenase NADP binding domain	Saccharop_dh
FPSE_12420	3462.89006182226	3322.50557833156	3512.67680126257	1779.20777109014	1474.90406229004	1604.44751652374	3432.69081380546	1619.51978330131	1.08421881246463	2.5622643409707e-32	3.52423236156002e-31	-	Contig2194	1971	3338	-	831	protein_coding	- && sp|Q03219|YM44_YEAST Uncharacterized protein YMR178W OS=Saccharomyces cerevisiae (strain ATCC 204508 / S288c) OX=559292 GN=YMR178W PE=1 SV=1 && - && -	-
FPSE_08716	3731.25251401674	3356.09532276877	3647.06681080956	1488.77011624552	1552.04976685579	1178.43172944148	3578.13821586502	1406.41720418093	1.34715350978095	2.70725425816604e-32	3.71959611762639e-31	-	Contig1576	327096	328043	+	948	protein_coding	- && sp|I1S5P3|WOR1_GIBZE Global transcription regulator FGP1 OS=Gibberella zeae (strain ATCC MYA-4620 / CBS 123657 / FGSC 9075 / NRRL 31084 / PH-1) OX=229533 GN=FGP1 PE=3 SV=1 && - && PF09729:Gti1/Pac2 family	-
FPSE_00974	123.575837092991	127.64102886138	75.0730398159019	474.455405624038	534.94455665991	543.64701187363	108.763301923424	517.682324719193	-2.25186026381274	2.90865031304214e-32	3.99194828910871e-31	-	Contig0348	93185	94078	-	834	protein_coding	- && - && - && PF01965:DJ-1/PfpI family	DJ-1_PfpI
FPSE_02398	1003.36202057593	737.054963650676	807.266884933957	269.37538216505	259.859215379387	257.517005624351	849.227956386855	262.250534389596	1.69561933828833	3.07120664296362e-32	4.21046055437417e-31	-	Contig1198	15969	18050	-	1863	protein_coding	- && - && - && -	-
FPSE_03816	1.84441547899987	0.959706983920151	0.926827652048172	543.184926999483	448.663176553473	846.732870345089	1.24365003832273	612.860324632682	-8.93996858729273	3.70079319635646e-32	5.06807537835815e-31	-	Contig1218	206328	207738	+	1209	protein_coding	- && - && - && -	-
FPSE_11487	4363.8870233137	3443.4286583055	4382.9679665358	912.328969225663	1407.90910832504	977.080984303094	4063.42788271833	1099.10635395126	1.88591572166919	4.0014108045334e-32	5.47380833076181e-31	-	Contig2156	437303	438361	+	855	protein_coding	- && - && - && PF11807:Mycotoxin biosynthesis protein UstYa	-
FPSE_10285	718.39982907045	639.16485129082	734.9743280742	1515.37509226182	1506.37138915238	1479.39810638516	697.513002811824	1500.38152926646	-1.10472196458856	4.10035630206576e-32	5.60307907263845e-31	-	Contig1618	106072	108216	+	1608	protein_coding	- && - && - && PF01926:50S ribosome-binding GTPase	-
FPSE_08520	47902.2366128452	53232.067277099	44813.0438041812	22415.8008344011	17475.5322342638	20515.5214480733	48649.1158980418	20135.6181722461	1.27269243731123	4.16130103101637e-32	5.68019844959645e-31	-	Contig1574	111327	117779	+	6342	protein_coding	- && sp|Q9C102|GLT1_SCHPO Glutamate synthase [NADH] OS=Schizosaccharomyces pombe (strain 972 / ATCC 24843) OX=284812 GN=glt1 PE=1 SV=1 && - && PF04898:Glutamate synthase central domain|PF14691:Dihydroprymidine dehydrogenase domain II, 4Fe-4S cluster|PF01493:GXGXG motif|PF00310:Glutamine amidotransferases class-II|PF01645:Conserved region in glutamate synthase|PF07992:Pyridine nucleotide-disulphid…	GATase_2
FPSE_05942	4.61103869749968	3.8388279356806	5.56096591228903	155.195693428424	148.200958771057	189.693596735633	4.67027751515644	164.363416311705	-5.13459577639465	4.47317096504002e-32	6.09929447927914e-31	-	Contig1265	485	2308	+	1707	protein_coding	- && - && - && -	-
FPSE_01486	899.152546012438	952.029328048789	849.900956928173	1822.44085711663	1874.84363595987	2029.40356284211	900.360943663134	1908.89601863954	-1.0843824155794	4.67124165031811e-32	6.36248362728193e-31	-	Contig1163	197848	200751	+	2049	protein_coding	- && - && - && -	-
FPSE_05362	318.161670127478	187.142861864429	405.023683945051	22.1708133469177	24.3618014418175	21.1948152777244	303.442738645653	22.5758100221532	3.74796976806204	4.8315833119459e-32	6.57377085822963e-31	-	Contig1247	458539	460985	+	1068	protein_coding	- && sp|P21367|YCAC_ECOLI Probable hydrolase YcaC OS=Escherichia coli (strain K12) OX=83333 GN=ycaC PE=1 SV=1 && - && PF00857:Isochorismatase family	Isochorismatase
FPSE_03125	827.220342331443	729.377307779314	931.461790308413	188.4519134488	128.914532629618	226.784523471651	829.35314680639	181.38365651669	2.19448993116112	5.20116752746645e-32	7.06898702033978e-31	-	Contig1206	152985	154241	-	1257	protein_coding	- && sp|Q8D1Q8|KDSD_YERPE Arabinose 5-phosphate isomerase KdsD OS=Yersinia pestis OX=632 GN=kdsD PE=3 SV=2 && - && PF01380:SIS domain	SIS
FPSE_00991	561.624513355461	562.388292577208	627.462320436612	1383.45875284766	1836.270783677	1829.11255846761	583.825042123094	1682.94736499742	-1.52762727607182	5.68916912947872e-32	7.72390537309293e-31	-	Contig0348	128724	130908	-	1902	protein_coding	- && sp|P14804|AMYG_NEUCR Glucoamylase OS=Neurospora crassa (strain ATCC 24698 / 74-OR23-1A / CBS 708.71 / DSM 1257 / FGSC 987) OX=367110 GN=gla-1 PE=1 SV=3 && - && PF00686:Starch binding domain|PF00723:Glycosyl hydrolases family 15	-
FPSE_07756	238.851804530483	130.52014981314	221.511808839513	833.622581844105	1065.82881307952	1088.35376451115	196.961254394379	995.935053144923	-2.33737092941195	6.22988702245656e-32	8.44890706091822e-31	-	Contig1465	8108	9843	-	1623	protein_coding	- && sp|N1PA11|MAL11_YEASC General alpha-glucoside permease OS=Saccharomyces cerevisiae (strain CEN.PK113-7D) OX=889517 GN=MAL11 PE=3 SV=1 && - && PF00083:Sugar (and other) transporter	Sugar_tr
FPSE_04191	2991.64190693779	3712.14661380314	3402.38431066884	8367.26495712673	7888.1482918485	7128.87611866259	3368.72427713659	7794.76312254594	-1.21034967966885	6.43065038797771e-32	8.71180260625067e-31	-	Contig1222	225356	227518	+	1965	protein_coding	- && sp|Q02QC9|PPBH_PSEAB Alkaline phosphatase H OS=Pseudomonas aeruginosa (strain UCBPP-PA14) OX=208963 GN=phoA PE=1 SV=1 && - && PF00245:Alkaline phosphatase	-
novel.664	29.510647663998	17.2747257105627	47.2682102544568	257.181434824245	301.477292842492	307.324821527004	31.3511945430058	288.66118306458	-3.19977587168994	6.59149725958772e-32	8.92011535698665e-31	-	Contig1627	20076	22497	-	2121	-	- && P26257.1 RecName: Full=Beta-galactosidase; Short=Beta-gal; AltName: Full=Lactase && PF00703:Glycosyl hydrolases family 2|PF02836:Glycosyl hydrolases family 2, TIM barrel domain|PF02837:Glycosyl hydrolases family 2, sugar binding domain	-
FPSE_05533	91.2985662104937	55.6630050673687	86.19497164048	363.60133888945	562.351583281955	505.496344373726	77.7188476394475	477.149755515044	-2.61720965402726	6.78449598756134e-32	9.17144473683319e-31	-	Contig1252	82140	82811	+	672	protein_coding	- && sp|D2YW48|GST_COCIM Probable glutathione S-transferase OS=Coccidioides immitis (strain RS) OX=246410 GN=CIMG_01314 PE=1 SV=2 && - && PF13417:Glutathione S-transferase, N-terminal domain	-
FPSE_08801	3789.35160160524	4879.15030625005	3306.92106250788	17447.3215633569	11712.9511182139	14853.3265466292	3991.80765678772	14671.1997427333	-1.87788935957992	7.22639720853168e-32	9.75834709863779e-31	-	Contig1579	20465	22483	-	1968	protein_coding	- && sp|A1CFL2|PATE_ASPCL Patulin synthase OS=Aspergillus clavatus (strain ATCC 1007 / CBS 513.65 / DSM 816 / NCTC 3887 / NRRL 1) OX=344612 GN=patE PE=1 SV=1 && - && PF05199:GMC oxidoreductase|PF00732:GMC oxidoreductase	-
FPSE_12101	581.91308362446	594.058623046573	541.267348796132	206.188564126334	191.849186354313	213.00789354113	572.413018489055	203.681881340593	1.49120859207903	7.50601413884517e-32	1.01250826697334e-30	-	Contig2172	97696	98998	+	1254	protein_coding	- && sp|Q01911|TETX_BACFG Flavin-dependent monooxygenase OS=Bacteroides fragilis OX=817 GN=tetX PE=1 SV=1 && - && PF01494:FAD binding domain	FAD_binding_3
FPSE_10879	726.69969872595	667.956060808425	732.193845118056	1425.58329820681	1520.58243999344	1538.74358916279	708.949868217477	1494.96977578768	-1.07631540980597	7.72753658144056e-32	1.04127522341786e-30	-	Contig1656	66855	68687	+	1782	protein_coding	- && sp|P25183|RCC1_XENLA Regulator of chromosome condensation OS=Xenopus laevis OX=8355 GN=rcc1 PE=2 SV=1 && - && PF00415:Regulator of chromosome condensation (RCC1) repeat	-
FPSE_05575	832.753588768442	857.978043624615	907.36427135516	341.430525542532	349.185820666051	381.506674999039	866.031967916072	357.374340402541	1.27683591023917	8.5848332005684e-32	1.15555890485001e-30	-	Contig1252	200848	203982	-	3135	protein_coding	- && sp|C7G046|Y6969_DICDI von Willebrand factor A domain-containing protein DDB_G0286969 OS=Dictyostelium discoideum OX=44689 GN=DDB_G0286969 PE=4 SV=1 && - && PF13768:von Willebrand factor type A domain|PF08487:Vault protein inter-alpha-trypsin domain	-
FPSE_01544	531.191657951963	606.534813837535	542.19417644818	1211.63494940905	1381.51715676307	1368.12532617711	559.97354941256	1320.42581078308	-1.23816234122299	1.21243151558634e-31	1.63024809657121e-30	-	Contig1190	103761	105239	-	1245	protein_coding	- && - && - && -	-
FPSE_06282	985.840073525432	807.113573476847	1109.41269950166	264.941219495666	166.47230985242	153.662410763502	967.455448834647	195.025313370529	2.31258704823497	1.25237643029964e-31	1.68216318180652e-30	-	Contig1273	518017	518370	+	354	protein_coding	- && - && - && PF06249:Ethanolamine utilisation protein EutQ	-
FPSE_05891	1723.60626512538	1813.84619960908	1756.33840063129	843.599447850218	696.341491211951	813.880906664616	1764.59695512192	784.607281908928	1.16995505276944	1.40002557421007e-31	1.87847946852744e-30	-	Contig1264	178164	183505	+	4719	protein_coding	- && sp|Q9P7V2|ABC4_SCHPO ATP-binding cassette transporter abc4 OS=Schizosaccharomyces pombe (strain 972 / ATCC 24843) OX=284812 GN=abc4 PE=3 SV=1 && - && PF00005:ABC transporter|PF00664:ABC transporter transmembrane region	ABC_tran
novel.196	3257.23773591377	3337.86089007428	3679.50577863124	1565.25942229239	1191.69812052891	1244.13565680242	3424.8681348731	1333.69773320791	1.36110089754353	1.43030783486022e-31	1.91706897993658e-30	-	Contig1207	101432	105804	-	4317	-	- && - && -	-
FPSE_06944	845.664497121442	952.98903503271	896.242339530582	2423.2698988181	2137.74807651949	2960.9156942981	898.298623894911	2507.3112232119	-1.48089191787652	1.54221039497085e-31	2.06485746718785e-30	-	Contig1360	180091	181935	-	1698	protein_coding	- && sp|A6U6Y8|BETA_SINMW Oxygen-dependent choline dehydrogenase OS=Sinorhizobium medicae (strain WSM419) OX=366394 GN=betA PE=3 SV=1 && - && PF00732:GMC oxidoreductase|PF05199:GMC oxidoreductase	-
FPSE_10409	704.566712977951	1084.46889182977	810.047367890102	2762.48334302594	2676.7529334197	2718.23505936815	866.360990899274	2719.15711193793	-1.65044506821065	1.58189832541397e-31	2.11574702780156e-30	-	Contig1626	74459	74930	+	414	protein_coding	- && - && - && PF04828:Glutathione-dependent formaldehyde-activating enzyme	-
FPSE_02869	167.841808588988	200.578759639311	215.950842927224	21.0622726795718	21.3165762615903	24.374037569383	194.790470385175	22.2509621701817	3.12967354626884	1.65802442339012e-31	2.21521205835547e-30	-	Contig1203	151565	153245	-	1623	protein_coding	- && sp|P38156|MAL31_YEAST Maltose permease MAL31 OS=Saccharomyces cerevisiae (strain ATCC 204508 / S288c) OX=559292 GN=MAL31 PE=1 SV=1 && - && PF00083:Sugar (and other) transporter	Sugar_tr
FPSE_08860	711.022167154451	731.296721747155	726.632879205767	291.546195511968	244.633089478251	220.426078888334	722.983922702457	252.201787959517	1.52059177785407	2.05076531744086e-31	2.73124653640988e-30	-	Contig1580	144722	146262	+	1482	protein_coding	- && - && - && -	-
FPSE_06443	403.004782161472	340.695979291653	503.267415062157	33.2562200203765	64.9648038448468	23.3142968054968	415.656058838428	40.5117735569067	3.35318668277069	2.30573440549332e-31	3.06757632257764e-30	-	Contig1331	60779	61230	-	345	protein_coding	- && - && - && -	-
FPSE_09240	47.0325947144968	29.7509165015247	54.6828314708421	269.37538216505	258.844140319311	265.994931735441	43.8221142289545	264.738151406601	-2.59204286010267	2.57330457549662e-31	3.4127436154402e-30	-	Contig1589	62657	63673	+	906	protein_coding	- && - && - && -	-
FPSE_10495	327.383747522477	316.70330469365	337.365265345535	756.024735129893	894.281127926719	845.673129581203	327.150772520554	831.992997545938	-1.34697606781697	2.7411629185216e-31	3.6315364469457e-30	-	Contig1629	58547	60505	+	1809	protein_coding	- && - && - && -	-
FPSE_06876	3279.37072166177	3222.69605200387	3565.50597742932	1277.03884878246	1460.69301144898	1617.16440569037	3355.85758369832	1451.6320886406	1.20877492767446	2.81324961907929e-31	3.72312310407352e-30	-	Contig1359	104573	105828	-	1038	protein_coding	- && - && - && -	-
FPSE_06692	1375.01173959441	1507.69967173856	1457.89989667177	691.729376423832	716.642992413466	694.130200345473	1446.87043600158	700.83418972759	1.04551095677247	2.92027310870852e-31	3.86070523574173e-30	-	Contig1357	73931	75975	-	1986	protein_coding	- && - && - && PF07217:Heterokaryon incompatibility protein Het-C	-
FPSE_08695	4200.65625342221	4755.34810532435	4516.43114843074	2384.470975461	2178.35107892252	2105.70489784192	4490.81183572577	2222.84231740848	1.01469627003045	3.40130245768108e-31	4.49192973420586e-30	-	Contig1576	257347	266448	+	9102	protein_coding	- && sp|Q6LA55|YF49_SCHPO UPF0648 protein C3H5.09c OS=Schizosaccharomyces pombe (strain 972 / ATCC 24843) OX=284812 GN=SPAC3H5.09c PE=3 SV=2 && - && PF10359:RNA pol II promoter Fmp27 protein domain|PF10305:RNA pol II promoter Fmp27 protein domain|PF10293:Domain of unknown function (DUF2405)|PF10347:RNA pol II promoter Fmp27 protein domain|PF10351:Golgi-body localisation protein domain|PF10344:Mit…	-
FPSE_01036	576.37983718746	471.216129104794	593.16969731083	144.110286754965	172.562760212874	161.080596110705	546.921887867695	159.251214359515	1.77902134968927	3.5534566020894e-31	4.68795808688213e-30	-	Contig0350	1823	2683	-	732	protein_coding	- && - && - && -	-
FPSE_03838	98.6762281264932	97.8901123598554	104.731524681443	380.229448899638	431.406900532185	576.498975554103	100.432621722597	462.711774995309	-2.20402473352587	3.83569485657134e-31	5.04973035506189e-30	-	Contig1218	262279	263475	-	1146	protein_coding	- && sp|C5DD45|AIM6_LACTC Altered inheritance of mitochondria protein 6 OS=Lachancea thermotolerans (strain ATCC 56472 / CBS 6340 / NRRL Y-8284) OX=559295 GN=AIM6 PE=3 SV=1 && - && -	-
FPSE_11477	225.940896177484	220.732606301635	226.145947099754	646.27920906265	720.703292653769	913.496538469921	224.273149859624	760.159680062113	-1.76118578016826	4.06374985987764e-31	5.34438251404993e-30	-	Contig2156	405325	407073	+	1524	protein_coding	- && sp|Q7RX33|EGT1_NEUCR Ergothioneine biosynthesis protein 1 OS=Neurospora crassa (strain ATCC 24698 / 74-OR23-1A / CBS 708.71 / DSM 1257 / FGSC 987) OX=367110 GN=egt-1 PE=1 SV=3 && - && PF12867:DinB superfamily|PF03781:Sulfatase-modifying factor enzyme 1	DUF323
FPSE_11677	2224.36506767385	2042.25646178208	2195.65470770212	739.396625119705	915.597704188309	639.02368062339	2154.09207905268	764.672669977135	1.49367396624944	5.19901543192631e-31	6.83028106640664e-30	-	Contig2161	234294	235785	+	1443	protein_coding	- && sp|A0A2V5HCN7|PYVE_ASPV1 FAD-linked oxidoreductase pyvE OS=Aspergillus violaceofuscus (strain CBS 115571) OX=1450538 GN=pyvE PE=3 SV=1 && - && PF08031:Berberine and berberine like|PF01565:FAD binding domain	FAD_binding_4
FPSE_12143	1204.40330778692	1260.09526988716	1432.87555006647	558.704496342326	555.246057861425	563.782086387468	1299.12470924685	559.244213530406	1.21604994232226	5.2519271768512e-31	6.89260734386962e-30	-	Contig2173	59061	61365	+	2079	protein_coding	- && sp|Q5A2J7|YVC1_CANAL Calcium channel YVC1 OS=Candida albicans (strain SC5314 / ATCC MYA-2876) OX=237561 GN=YVC1 PE=2 SV=2 && - && -	-
FPSE_09912	5063.84269759415	6111.41407360352	4563.6993586852	12853.5290378755	12118.9811422441	13600.7129637157	5246.31870996096	12857.7410479451	-1.2933057785702	5.68528964130294e-31	7.45358628415981e-30	-	Contig1603	30742	32798	-	2001	protein_coding	- && - && - && -	-
FPSE_00725	12.9109083529991	6.71794888744105	9.26827652048172	250.53019082017	137.035133110224	186.514374443975	9.63237792030729	191.359899458123	-4.30706487331368	6.85824928750641e-31	8.9633903291798e-30	-	Contig0343	147699	149345	-	1647	protein_coding	- && - && - && PF07969:Amidohydrolase family	-
FPSE_03333	801.398525625445	768.725294120041	749.803570506971	1650.61705367802	1521.59751505352	1539.80332992668	773.309130084152	1570.67263288607	-1.02200622573106	6.86988413717835e-31	8.96929225329637e-30	-	Contig1210	45877	49433	+	3501	protein_coding	- && - && - && -	-
FPSE_07365	21.2107780084985	15.3553117427224	17.6097253889153	199.537320122259	475.055128115442	241.620894166058	18.0586050467121	305.40444746792	-4.07963173280901	7.08713407235514e-31	9.24335426269176e-30	-	Contig1365	126471	127965	-	1446	protein_coding	- && - && - && PF01490:Transmembrane amino acid transporter protein	Aa_trans
FPSE_04569	18.4441547899987	21.1135536462433	20.3902083450598	189.560454116146	156.321559251663	170.618262985681	19.9826389271006	172.166758784497	-3.10692614354594	7.83286535361999e-31	1.02054054384962e-29	-	Contig1232	35532	37027	-	1437	protein_coding	- && - && - && -	-
FPSE_12085	335.683617177977	328.219788500691	391.121269164328	68.7295213754448	90.34168034674	57.2260012498558	351.674891614332	72.0990676573469	2.28363778740509	8.03119642099396e-31	1.04530003830685e-29	-	Contig2172	43807	44211	-	339	protein_coding	- && - && - && -	-
FPSE_05262	214.874403303485	194.820517735791	227.072774751802	12.1939473408047	22.3316513216661	3.17922229165866	212.255898597026	12.5682736513765	4.06720539569276	8.44483703767894e-31	1.09800311494032e-29	-	Contig1247	199159	200065	-	852	protein_coding	- && sp|Q27082|CFGA_TACTR Clotting factor G alpha subunit OS=Tachypleus tridentatus OX=6853 PE=1 SV=1 && - && PF00722:Glycosyl hydrolases family 16	-
novel.660	972.006957432933	1104.62273849209	898.095994834678	2167.1970046612	2141.80837675979	2239.23223409158	991.575230253235	2182.74587183753	-1.13859025522861	9.37181524471123e-31	1.21727319864038e-29	-	Contig1626	75123	78793	+	3407	-	- && - && PF00172:Fungal Zn(2)-Cys(6) binuclear cluster domain	Zn_clus
FPSE_08273	4.61103869749968	10.5567768231217	2.78048295614452	215.056889465102	130.944682749769	216.187115832789	5.98276615892195	187.39622934922	-4.97823741022793	9.8445577328805e-31	1.27735924692648e-29	-	Contig1567	19749	20315	-	567	protein_coding	- && - && - && -	-
FPSE_11123	997.828774138931	1123.8168781705	1015.8031066448	297.088898848697	148.200958771057	207.709189721699	1045.81625298474	217.666349113818	2.26676666208916	9.94483696676972e-31	1.28904321959189e-29	-	Contig1681	57	771	-	715	protein_coding	- && - && - && -	-
FPSE_08708	1978.13560122736	1915.57513990462	2241.06926265248	4155.91896187972	4996.19944569275	4569.60217387738	2044.92666792815	4573.90686048328	-1.16144203034843	1.14069221373328e-30	1.47703815013624e-29	-	Contig1576	301954	304743	+	2730	protein_coding	- && - && - && PF14613:Protein of unknown function (DUF4449)	-
novel.598	48.8770101934966	71.0183168100911	63.0242803392757	374.686745562909	312.643118503325	275.532598610417	60.9732024476211	320.95415422555	-2.39690361323051	1.35793918517939e-30	1.75653755585987e-29	-	Contig1593	286311	290226	-	3823	-	- && - && -	-
FPSE_00301	26.7440244454982	34.5494514211254	26.878001909397	182.909210112071	196.924561654692	205.589708193926	29.3904925920069	195.141159986896	-2.73327119083704	1.37007512304489e-30	1.77041810002488e-29	-	Contig0335	240018	242191	-	2022	protein_coding	- && sp|Q12556|AMO1_ASPNG Copper amine oxidase 1 OS=Aspergillus niger OX=5061 GN=AO-I PE=1 SV=2 && - && PF01179:Copper amine oxidase, enzyme domain|PF02727:Copper amine oxidase, N2 domain	-
FPSE_03290	1147.22642793792	1247.6190790962	1313.31478295226	5.54270333672942	10.1507506007573	0	1236.05342999546	5.23115131249558	7.8760820584136	1.45312563123724e-30	1.87581248237275e-29	-	Contig1209	66896	69169	-	1974	protein_coding	- && sp|D4APX3|LAC1_ARTBC Laccase ARB_05828 OS=Arthroderma benhamiae (strain ATCC MYA-4681 / CBS 112371) OX=663331 GN=ARB_05828 PE=1 SV=1 && - && PF07731:Multicopper oxidase|PF07732:Multicopper oxidase|PF00394:Multicopper oxidase	-
FPSE_06765	1401.7557640399	1936.68869355086	1382.82685685587	6012.72457968408	4442.98353795147	5000.91666477907	1573.75710481555	5152.20826080487	-1.71104620913742	1.6036391151425e-30	2.06798866035622e-29	-	Contig1357	245881	246908	-	822	protein_coding	- && sp|Q460G9|ALCS_EMENI Protein alcS OS=Emericella nidulans (strain FGSC A4 / ATCC 38163 / CBS 112.46 / NRRL 194 / M139) OX=227321 GN=alcS PE=2 SV=1 && - && PF01184:GPR1/FUN34/yaaH family	-
FPSE_00556	2.76662321849981	1.9194139678403	1.85365530409634	244.98748748344	189.819036234162	241.620894166058	2.17989749681215	225.47580596122	-6.68936320078222	1.88986287820347e-30	2.43459942765701e-29	-	Contig0340	104797	111801	-	6786	protein_coding	- && sp|Q9P2E3|ZNFX1_HUMAN NFX1-type zinc finger-containing protein 1 OS=Homo sapiens OX=9606 GN=ZNFX1 PE=2 SV=2 && - && PF17866:AAA lid domain|PF00004:ATPase family associated with various cellular activities (AAA)|PF13087:AAA domain|PF13086:AAA domain	AAA
FPSE_05527	655.689702784455	634.36631637122	658.047632954202	273.809544834433	248.693389718554	251.158561041034	649.367884036625	257.887165198007	1.33313835358036	2.01075468990111e-30	2.58505085082286e-29	-	Contig1252	70583	71764	+	1134	protein_coding	- && sp|O42909|YBI2_SCHPO Zinc-type alcohol dehydrogenase-like protein C16A3.02c OS=Schizosaccharomyces pombe (strain 972 / ATCC 24843) OX=284812 GN=SPBC16A3.02c PE=3 SV=1 && - && PF13602:Zinc-binding dehydrogenase	-
FPSE_02955	96.8318126474933	81.5750936332128	77.8535227720464	381.337989566984	494.341554256881	339.11704444359	85.4201430175842	404.932196089152	-2.24530530121683	2.13311246982375e-30	2.73956004151981e-29	-	Contig1205	77845	78601	-	708	protein_coding	- && sp|L7NCS1|NLP10_PHYCP NLP effector protein 10 OS=Phytophthora capsici OX=4784 GN=NLP10 PE=2 SV=1 && - && PF05630:Necrosis inducing protein (NPP1)	-
FPSE_02971	1868.39288022687	2126.71067636705	1848.09433818405	3873.24109170652	4386.13933458723	4638.48532352998	1947.73263159266	4299.28858327458	-1.1425015053484	2.56293770940044e-30	3.28155002040001e-29	-	Contig1205	129258	130532	-	1275	protein_coding	- && sp|Q872T7|HPPD_NEUCR 4-hydroxyphenylpyruvate dioxygenase OS=Neurospora crassa (strain ATCC 24698 / 74-OR23-1A / CBS 708.71 / DSM 1257 / FGSC 987) OX=367110 GN=B23G1.170 PE=3 SV=1 && - && PF00903:Glyoxalase/Bleomycin resistance protein/Dioxygenase superfamily	Glyoxalase
FPSE_02457	4.61103869749968	0.959706983920151	4.63413826024086	451.176051609775	376.592847288096	803.283499025754	3.40162798055356	543.684132641208	-7.31221196102251	2.77775040369283e-30	3.5457829114616e-29	TRI15	Contig1198	185439	186368	+	930	protein_coding	- && sp|Q9HET8|TRI15_FUSSP Core trichothecene cluster (CTC) protein 15 OS=Fusarium sporotrichioides OX=5514 GN=TRI15 PE=2 SV=1 && - && PF12756:C2H2 type zinc-finger (2 copies)	-
FPSE_01241	618.801393204457	706.344340165231	590.389214354685	1452.18827422311	1485.05481289079	1698.76444450961	638.511649241458	1545.3358438745	-1.27547062529879	2.80747770923561e-30	3.58010239460116e-29	-	Contig0356	40746	43115	-	2370	protein_coding	- && - && - && -	-
FPSE_05263	7.37766191599949	5.7582419035209	6.4877935643372	139.676124085581	155.306484191587	130.348113958005	6.54123246128587	141.776907411724	-4.43646312112962	2.84480785971001e-30	3.62403783867405e-29	-	Contig1247	200736	201632	-	771	protein_coding	- && - && - && -	-
FPSE_05306	3900.93873808473	3501.97078432463	5082.72284383217	13504.2424096076	18452.0344420566	12593.9592380238	4161.87745541384	14850.0786965627	-1.83516050950514	3.00725035500127e-30	3.82710578006677e-29	-	Contig1247	322557	323882	+	1326	protein_coding	- && - && - && -	-
FPSE_09354	0.922207739499936	4.79853491960075	2.78048295614452	154.087152761078	219.256212976358	285.070265485393	2.8337418717484	219.47121040761	-6.2873032311057	3.02406928986126e-30	3.84462653713037e-29	-	Contig1591	66705	68231	+	1014	protein_coding	- && sp|A0A0B5L7R4|LAEA_BOTFB Secondary metabolism regulator LAE1 OS=Botryotinia fuckeliana (strain B05.10) OX=332648 GN=LAE1 PE=1 SV=1 && - && PF13489:Methyltransferase domain	-
FPSE_03227	867.79748286944	709.223461116991	911.071581963353	190.668994783492	198.954711774843	276.592339374303	829.364175316595	222.072015310879	1.90092423524209	3.03099713891528e-30	3.84954969286226e-29	-	Contig1208	9970	11583	-	1614	protein_coding	- && sp|A0A1I9LN01|LAF3_ARATH Protein LONG AFTER FAR-RED 3 OS=Arabidopsis thaliana OX=3702 GN=LAF3 PE=2 SV=1 && - && PF07969:Amidohydrolase family	-
FPSE_11655	617.879185464957	567.186827496809	577.413627226011	222.816674136523	211.135612495752	229.96374576331	587.493213395926	221.305344131861	1.40907195661265	3.08470740904086e-30	3.91381960186363e-29	-	Contig2161	157971	160225	-	2124	protein_coding	- && - && - && -	-
FPSE_06075	0.922207739499936	0	0	3008.57937117673	4344.52125712413	5224.52196595906	0.307402579833312	4192.54086475331	-13.6098293690547	3.12652872235146e-30	3.96289088258612e-29	-	Contig1269	31181	32807	-	1308	protein_coding	- && - && - && PF05730:CFEM domain	-
FPSE_05054	1.84441547899987	1.9194139678403	8.34144886843355	172.932344105958	142.110508410602	207.709189721699	4.03509277175791	174.250680746086	-5.42576424983818	3.54380371371198e-30	4.48276937641137e-29	-	Contig1244	29020	30266	-	1128	protein_coding	- && - && - && -	-
FPSE_07470	0	0	0	1974.31092854302	1792.62255609374	2186.24519589727	0	1984.39289351134	-13.4923177738445	4.14446401539516e-30	5.23732217953496e-29	-	Contig1368	30462	32223	-	1515	protein_coding	- && sp|O94491|YC7A_SCHPO Uncharacterized transporter C417.10 OS=Schizosaccharomyces pombe (strain 972 / ATCC 24843) OX=284812 GN=SPCC417.10 PE=3 SV=1 && - && PF07690:Major Facilitator Superfamily	MFS_1
FPSE_00453	154.930900235989	160.271066314665	177.024081541201	12.1939473408047	18.2713510813632	9.53766687497597	164.075349363952	13.3343217657146	3.61426917380269	4.89288856538826e-30	6.17370042894887e-29	-	Contig0339	11668	12110	-	390	protein_coding	- && - && - && -	-
FPSE_10412	304.328554034979	311.904769774049	321.609195260716	82.0320093835954	62.9346537246953	83.7195203470113	312.614173023248	76.228727818434	2.03852877711284	6.72908255773871e-30	8.477971114495e-29	-	Contig1626	84104	84874	+	771	protein_coding	- && sp|Q4WVZ0|YA800_ASPFU Uncharacterized protein AFUA_5G13800 OS=Neosartorya fumigata (strain ATCC MYA-4609 / Af293 / CBS 101355 / FGSC A1100) OX=330879 GN=AFUA_5G13800 PE=3 SV=1 && - && PF04299:Putative FMN-binding domain	FMN_bind_2
FPSE_09939	1122.32681897142	1200.59343688411	1110.33952715371	549.836171003559	548.140532440895	530.930122706996	1144.41992766975	542.968942050483	1.07557646635957	7.6610278188631e-30	9.64248646252309e-29	-	Contig1603	117919	119191	-	1218	protein_coding	- && sp|Q5AVN4|PLYA_EMENI Pectate lyase A OS=Emericella nidulans (strain FGSC A4 / ATCC 38163 / CBS 112.46 / NRRL 194 / M139) OX=227321 GN=plyA PE=1 SV=1 && - && PF00544:Pectate lyase	-
FPSE_01905	117.120382916492	138.197805684502	126.9753883306	455.610214279158	582.653084483469	424.956046318374	127.431192310531	487.739781693667	-1.93753314533806	8.1103058830578e-30	1.01977788244157e-28	-	Contig1192	173964	176585	+	2532	protein_coding	- && sp|Q99024|AGUA_HYPJE Alpha-glucuronidase OS=Hypocrea jecorina OX=51453 PE=1 SV=1 && - && PF03648:Glycosyl hydrolase family 67 N-terminus|PF07488:Glycosyl hydrolase family 67 middle domain|PF07477:Glycosyl hydrolase family 67 C-terminus	-
FPSE_08911	1813.98262359637	1791.77293897892	2089.99635536863	869.095883199173	896.31127804687	900.779649303286	1898.58397264797	888.728936849776	1.09506237322889	8.26510155714902e-30	1.03820552859941e-28	-	Contig1582	129948	131027	-	747	protein_coding	- && sp|P36136|SHB17_YEAST Sedoheptulose 1,7-bisphosphatase OS=Saccharomyces cerevisiae (strain ATCC 204508 / S288c) OX=559292 GN=SHB17 PE=1 SV=1 && - && PF00300:Histidine phosphatase superfamily (branch 1)	-
FPSE_02736	8687.1969060894	9612.42515094423	8137.54678498295	17602.5172567853	20535.9835403921	22148.581965222	8812.38961400553	20095.6942541331	-1.18932349400492	8.61336869449501e-30	1.07979932519346e-28	-	Contig1202	242865	244079	+	1053	protein_coding	- && sp|B0YDH7|MTFA_ASPFC C2H2 finger domain transcription factor mtfA OS=Neosartorya fumigata (strain CEA10 / CBS 144.89 / FGSC A1163) OX=451804 GN=mtfA PE=4 SV=1 && - && -	-
FPSE_00866	594.823991977459	645.882800178261	601.511146179263	1651.72559434537	1324.67295339883	1691.34625916241	614.072646111661	1555.91493563553	-1.34111105436455	9.93847172775433e-30	1.24467997314092e-28	-	Contig0346	1491	2926	+	1197	protein_coding	- && sp|Q9LRP2|PT317_ARATH Probable sugar phosphate/phosphate translocator At3g17430 OS=Arabidopsis thaliana OX=3702 GN=At3g17430 PE=1 SV=1 && - && PF03151:Triose-phosphate Transporter family	-
FPSE_10081	0.922207739499936	0	0	2979.75731382574	3598.44108796847	4770.95291901576	0.307402579833312	3783.05044026999	-13.4615312390431	1.04049533093809e-29	1.30051593992947e-28	-	Contig1610	91933	93750	-	1554	protein_coding	- && - && - && -	-
FPSE_06485	496.147763850966	432.827849747988	448.584583591315	1057.54779664797	1060.75343777914	1233.53824916356	459.186732396756	1117.27982786356	-1.28261385130866	1.43629568149712e-29	1.7899000288014e-28	-	Contig1340	46842	48026	-	1185	protein_coding	- && - && - && PF10282:Lactonase, 7-bladed beta-propeller	-
FPSE_01664	287.72881472398	385.802207535901	286.389744482885	892.375237213437	933.869055269672	989.797873469728	319.973588914255	938.680721984279	-1.55351281010503	1.713114277555e-29	2.1327595635292e-28	-	Contig1190	485696	488244	-	2439	protein_coding	- && - && - && -	-
novel.608	458.337246531468	510.56411544552	463.413826024086	143.001746087619	88.3115302265886	86.8987426386699	477.438396000358	106.070672984293	2.17377342011029	1.72494954874842e-29	2.14537407351248e-28	-	Contig1597	111	6174	+	6064	-	- && - && -	-
FPSE_01688	1754.03912052888	1617.10626790545	1783.21640254068	3682.57209692303	4090.75249210519	3341.36262853325	1718.12059699167	3704.89573918716	-1.10861574296	1.74885213092434e-29	2.17295739620471e-28	-	Contig1190	567800	568903	+	999	protein_coding	- && sp|Q869T1|TWF_DICDI Twinfilin OS=Dictyostelium discoideum OX=44689 GN=twfA PE=1 SV=1 && - && PF00241:Cofilin/tropomyosin-type actin-binding protein	Cofilin_ADF
FPSE_06699	379.949588673974	434.747263715828	444.877272983122	992.143897274566	1162.26094378671	1002.51476263636	419.858041790975	1052.30653456588	-1.32611840833805	2.01264849191792e-29	2.49826190637181e-28	-	Contig1357	91654	92525	-	816	protein_coding	- && - && - && -	-
FPSE_01989	2.76662321849981	3.8388279356806	2.78048295614452	218.382511467139	130.944682749769	257.517005624351	3.12864470344164	202.281399947087	-6.01733999393413	2.65037630664684e-29	3.2866231385279e-28	-	Contig1193	217694	218726	+	933	protein_coding	- && sp|O08699|PGDH_RAT 15-hydroxyprostaglandin dehydrogenase [NAD(+)] OS=Rattus norvegicus OX=10116 GN=Hpgd PE=2 SV=2 && - && PF00106:short chain dehydrogenase	adh_short
FPSE_08320	7615.59151279047	7735.23829039641	7932.7178738803	3790.10054165558	3870.48120406876	3073.24821527003	7761.1825590224	3577.94332033146	1.11713175041275	2.92213070379982e-29	3.62005159657561e-28	-	Contig1568	55555	57512	-	1329	protein_coding	- && sp|O60176|YG41_SCHPO Uncharacterized RNA-binding protein C23E6.01c OS=Schizosaccharomyces pombe (strain 972 / ATCC 24843) OX=284812 GN=SPBC23E6.01c PE=1 SV=2 && - && PF00076:RNA recognition motif. (a.k.a. RRM, RBD, or RNP domain)	RRM_1
FPSE_09571	215.796611042985	216.893778365954	213.170359971079	45.4501673611813	36.5427021627263	37.0909267360177	215.286916460006	39.6945987533084	2.44204640345113	3.12423586384757e-29	3.86662550575792e-28	-	Contig1593	315856	317447	+	1536	protein_coding	- && - && - && -	-
FPSE_05017	542.258150825963	636.28573033906	586.681903746493	203.971482791643	214.180837675979	222.545560416106	588.408594970505	213.565960294576	1.46153123272822	3.30805200373917e-29	4.08609286226567e-28	-	Contig1242	140114	140806	-	693	protein_coding	- && - && - && PF13302:Acetyltransferase (GNAT) domain	-
FPSE_08526	177.986093723488	146.835168539783	139.024147807226	8.86832533876707	12.1809007209088	7.41818534720353	154.615136690165	9.48913713562646	4.02083087669677	3.57947389098321e-29	4.417021699559e-28	-	Contig1574	139703	141635	+	1728	protein_coding	- && - && - && -	-
FPSE_09918	160.464146672989	371.406602777098	188.146013365779	5.54270333672942	8.12060048060584	10.5974076388622	240.005587605289	8.08690381873248	4.88633906467568	3.58792639191828e-29	4.42311982502724e-28	-	Contig1603	54940	55656	+	717	protein_coding	- && - && - && -	-
FPSE_02190	183.519340160487	148.754582507623	184.438702757586	19.9537320122259	10.1507506007573	7.41818534720353	172.237541808566	12.5075559867289	3.79553287761349	3.6285742872673e-29	4.46885703277426e-28	-	Contig1195	342085	343044	-	906	protein_coding	- && - && - && PF00561:alpha/beta hydrolase fold	Abhydrolase_1
FPSE_06609	4680.20427796218	4978.95983257774	4690.6747470158	1947.70595252672	1696.19042538655	2307.0556429803	4783.27961918524	1983.65067363119	1.26997038290924	3.65862384668229e-29	4.50146502386232e-28	-	Contig1356	75956	77329	-	1374	protein_coding	- && sp|O25788|GLUP_HELPY Putative glucose/galactose transporter OS=Helicobacter pylori (strain ATCC 700392 / 26695) OX=85962 GN=gluP PE=3 SV=1 && - && PF07690:Major Facilitator Superfamily	MFS_1
FPSE_01158	515.514126380464	482.732612911836	498.633276801916	1107.43212667854	1432.27090976686	1449.72536499635	498.960005364739	1329.80946714725	-1.41450853581688	3.71266546153117e-29	4.56349972193475e-28	-	Contig0354	135317	137535	+	2154	protein_coding	- && sp|Q3V300|KIF22_MOUSE Kinesin-like protein KIF22 OS=Mus musculus OX=10090 GN=Kif22 PE=2 SV=2 && - && PF00225:Kinesin motor domain	Kinesin
FPSE_11988	32.2772708824978	22.0732606301635	23.1706913012043	166.281100101883	255.798915139084	228.904004999423	25.8404076046218	216.994673413463	-3.0694972657437	3.72672063393328e-29	4.57631123459312e-28	-	Contig2167	122410	122991	-	582	protein_coding	- && - && - && -	-
FPSE_06625	61.7879185464957	52.7838841156083	49.1218655585531	297.088898848697	231.437113697267	321.101451457524	54.5645560735524	283.209154667829	-2.37475572649208	4.98047117025854e-29	6.10992758267647e-28	-	Contig1356	116954	119176	+	1671	protein_coding	- && - && - && PF07247:Alcohol acetyltransferase	-
FPSE_11326	42.4215560169971	26.8717955497642	34.2926231257823	216.165430132447	197.939636714767	257.517005624351	34.5286582308479	223.874024157189	-2.69440322205137	6.23578798225611e-29	7.63505274911999e-28	-	Contig2156	27096	28352	-	1203	protein_coding	- && sp|D4AMB9|GALM_ARTBC Probable aldose 1-epimerase ARB_05372 OS=Arthroderma benhamiae (strain ATCC MYA-4681 / CBS 112371) OX=663331 GN=ARB_05372 PE=1 SV=1 && - && PF01263:Aldose 1-epimerase	Aldose_epim
novel.197	1048.55019981143	968.344346775432	977.803172910821	442.307726271008	459.829002214306	391.044341874015	998.232573165894	431.060356786443	1.21135009656627	7.0118811049694e-29	8.57696019820481e-28	-	Contig1207	212245	215148	-	2722	-	- && - && -	-
FPSE_04625	201.041287210986	169.868136153867	242.828844836621	15.5195693428424	28.4221016821205	13.7766299305208	204.579422733825	19.2394336518279	3.40247949699224	7.04513123722163e-29	8.60927337126627e-28	-	Contig1233	120935	122001	-	960	protein_coding	- && sp|Q10216|YAY8_SCHPO Uncharacterized oxidoreductase C4H3.08 OS=Schizosaccharomyces pombe (strain 972 / ATCC 24843) OX=284812 GN=SPAC4H3.08 PE=3 SV=1 && - && PF13561:Enoyl-(Acyl carrier protein) reductase	-
FPSE_07053	878.863975743439	713.062289052672	824.876610322873	1747.06009173711	1740.85372802988	1843.94892916202	805.600958372995	1777.28758297634	-1.14121769715941	7.90942373021329e-29	9.65608813730206e-28	-	Contig1362	83704	84843	+	1092	protein_coding	- && sp|O34788|BDHA_BACSU (R,R)-butanediol dehydrogenase OS=Bacillus subtilis (strain 168) OX=224308 GN=bdhA PE=1 SV=1 && - && PF00107:Zinc-binding dehydrogenase|PF08240:Alcohol dehydrogenase GroES-like domain	ADH_N
FPSE_06229	1851.79314091587	1798.49088786636	1691.46046498791	3433.1504467702	4194.29014823292	3697.43552519902	1780.58149792338	3774.95870673405	-1.08429627251989	8.03624040367469e-29	9.8014126665922e-28	-	Contig1273	361275	364745	-	3420	protein_coding	- && sp|Q02959|HOS3_YEAST Histone deacetylase HOS3 OS=Saccharomyces cerevisiae (strain ATCC 204508 / S288c) OX=559292 GN=HOS3 PE=1 SV=1 && - && PF00850:Histone deacetylase domain	Hist_deacetyl
FPSE_01841	171.530639546988	124.76190790962	172.38994328096	7.75978467142119	9.13567554068158	9.53766687497597	156.227496912523	8.81104236235958	4.14615695289555	8.78297375870819e-29	1.07018071940004e-27	-	Contig1192	8974	10062	-	1089	protein_coding	- && - && - && -	-
FPSE_03709	545.024774044462	595.978037014414	582.047765486252	1245.99971009677	1578.44171841776	1627.76181332923	574.350192181709	1484.06774728126	-1.36999182530312	1.01272669231027e-28	1.23159687224103e-27	-	Contig1216	359653	360987	+	1335	protein_coding	- && sp|D4AUX6|A8043_ARTBC Uncharacterized secreted protein ARB_08043 OS=Arthroderma benhamiae (strain ATCC MYA-4681 / CBS 112371) OX=663331 GN=ARB_08043 PE=1 SV=1 && - && -	-
FPSE_11420	8.29986965549943	10.5567768231217	18.5365530409634	160.738396765153	208.090387315525	142.005262360753	12.4643998398615	170.278015480477	-3.77162246784322	1.13643394529978e-28	1.38070696980057e-27	-	Contig2156	257341	259194	+	1518	protein_coding	- && - && - && PF09994:Uncharacterized alpha/beta hydrolase domain (DUF2235)	-
FPSE_07059	486.925686455966	472.175836088714	396.682235076617	1047.57093064186	1228.24082269163	1285.46554659398	451.927919207099	1187.09243330916	-1.39364032838595	1.16632051708891e-28	1.415652427245e-27	-	Contig1362	96289	97692	-	1404	protein_coding	- && - && - && -	-
FPSE_12045	1795.53846880638	1776.4176272362	1634.92397821297	0	0	0	1735.62669141852	0	13.119242015568	1.29839426355258e-28	1.5729297429326e-27	-	Contig2170	39179	41240	-	1869	protein_coding	- && - && - && PF12937:F-box-like	-
FPSE_08346	211.185572345485	132.439563780981	150.146079631804	630.759639719808	577.577709183091	648.561347498366	164.590405252757	618.966232133755	-1.9098585461271	1.35067536438787e-28	1.63469345974282e-27	-	Contig1569	26457	28820	+	2364	protein_coding	- && - && - && PF01822:WSC domain	-
FPSE_09790	673.211649834954	619.011004628497	691.413428427936	1326.92317881302	1462.72316156913	1363.88636312156	661.212027630462	1384.51090116791	-1.06621473646278	1.38066464308932e-28	1.66938520520944e-27	-	Contig1599	93440	93904	+	411	protein_coding	- && - && - && -	-
FPSE_08696	445.426338178469	733.216135714995	410.58464985734	100.877200728475	78.1607796258313	79.4805572914664	529.742374583601	86.1728458819244	2.62116237737851	1.61928850111607e-28	1.95415860398098e-27	-	Contig1576	267032	267350	-	258	protein_coding	- && - && - && -	-
FPSE_01751	31.3550631429978	16.3150187266426	40.7804166901196	207.29710479368	298.432067662265	316.862488401979	29.48349951992	274.197220285975	-3.21458605238696	1.7964127013824e-28	2.16583766743702e-27	-	Contig1190	733796	734731	+	936	protein_coding	- && - && - && PF03067:Lytic polysaccharide mono-oxygenase, cellulose-degrading	-
FPSE_01699	2166.26598008535	1849.35535801413	2051.0695939826	4053.9332204839	5018.53109701441	5059.20240679281	2022.23031069403	4710.55557476371	-1.21998072799252	1.83021671602077e-28	2.2044837863428e-27	-	Contig1190	603344	605436	-	1998	protein_coding	- && - && - && PF00205:Thiamine pyrophosphate enzyme, central domain|PF02775:Thiamine pyrophosphate enzyme, C-terminal TPP binding domain|PF02776:Thiamine pyrophosphate enzyme, N-terminal TPP binding domain	TPP_enzyme_N
FPSE_05741	730.38852968395	735.135549682835	663.608598866491	1588.53877630665	1650.51204768314	2031.52304436988	709.710892744425	1756.85795611989	-1.30781671736621	2.0310529655355e-28	2.44405313398106e-27	-	Contig1259	60456	62536	-	1554	protein_coding	- && - && - && PF13520:Amino acid permease	-
FPSE_04764	648.312040868455	672.754595728026	634.876941652998	1374.5904275089	1699.23565056677	1807.91774318989	651.981192749826	1627.24794042185	-1.31989096790004	2.13781468788392e-28	2.57006939433679e-27	-	Contig1237	96360	97643	-	1176	protein_coding	- && sp|O59790|ARK1_SCHPO Serine/threonine-protein kinase ark1 OS=Schizosaccharomyces pombe (strain 972 / ATCC 24843) OX=284812 GN=ark1 PE=1 SV=2 && - && PF00069:Protein kinase domain	Pkinase
FPSE_03478	914.830077583937	815.750936332128	935.169100916605	253.855812822207	311.628043443249	190.753337499519	888.58337161089	252.079064588325	1.81678460662885	2.38418987683512e-28	2.86352795598148e-27	-	Contig1214	23631	24447	-	660	protein_coding	- && - && - && -	-
FPSE_04246	771.887877961447	786.000019830603	759.071847027453	1553.06547495158	1530.7331905942	1775.06577950942	772.319914939834	1619.62148168507	-1.06841655577155	2.47855007258479e-28	2.97402403471388e-27	-	Contig1223	149364	151653	+	2088	protein_coding	- && sp|Q5ZLG0|AACS_CHICK Acetoacetyl-CoA synthetase OS=Gallus gallus OX=9031 GN=AACS PE=2 SV=1 && - && PF00501:AMP-binding enzyme	AMP-binding
FPSE_09709	630.790093817956	635.32602335514	580.194110182155	1579.67045096789	1306.40160231747	1686.04755534297	615.436742451751	1524.03986954277	-1.30802261309513	2.57656333912787e-28	3.08575299521597e-27	-	Contig1595	282124	283752	-	1524	protein_coding	- && sp|Q9UUD1|SREBP_SCHPO Sterol regulatory element-binding protein 1 OS=Schizosaccharomyces pombe (strain 972 / ATCC 24843) OX=284812 GN=sre1 PE=1 SV=1 && - && PF00010:Helix-loop-helix DNA-binding domain	HLH
FPSE_08670	10614.6110816443	10250.6302952511	10752.1275914108	3937.53645041258	2583.36602789273	3979.32656839275	10539.1229894354	3500.07634889936	1.59046147835814	2.58196015413166e-28	3.08927977036133e-27	-	Contig1576	180375	182024	-	1596	protein_coding	- && - && - && PF00141:Peroxidase	-
FPSE_10601	769.121254742947	888.688667110059	793.364470153235	1618.46937432499	1703.29595080708	1683.9280738152	817.058130668747	1668.56446631576	-1.03049427173608	2.68361036231521e-28	3.20481582510041e-27	-	Contig1635	7713	11823	+	3618	protein_coding	- && sp|Q02592|HMT1_SCHPO Heavy metal tolerance protein OS=Schizosaccharomyces pombe (strain 972 / ATCC 24843) OX=284812 GN=hmt1 PE=2 SV=3 && - && PF00005:ABC transporter|PF00664:ABC transporter transmembrane region	ABC_tran
FPSE_11694	626.179055120457	667.956060808425	709.9499814689	271.592463499742	276.100416340599	260.69622791601	668.02836579926	269.463035918783	1.30968356935723	2.75119764146567e-28	3.28241847394186e-27	-	Contig2162	29003	29700	-	567	protein_coding	- && - && - && PF00085:Thioredoxin	-
FPSE_09455	560.702305615961	556.630050673687	549.608797664566	220.599592801831	215.195912736055	183.335152152316	555.647051318071	206.376885896734	1.42911655487068	2.80470654946096e-28	3.3409006709844e-27	-	Contig1592	264159	268004	-	3723	protein_coding	- && sp|Q9P7Q7|MAK1_SCHPO Peroxide stress-activated histidine kinase mak1 OS=Schizosaccharomyces pombe (strain 972 / ATCC 24843) OX=284812 GN=mak1 PE=3 SV=1 && - && PF00072:Response regulator receiver domain|PF00512:His Kinase A (phospho-acceptor) domain|PF02518:Histidine kinase-, DNA gyrase B-, and HSP90-like ATPase	HATPase_c
FPSE_10512	79.3098655969945	61.4212469708896	63.0242803392757	427.896697595511	843.527374922932	396.343045693446	67.9184643023866	555.922372737296	-3.03316108992627	2.80551862044725e-28	3.3409006709844e-27	-	Contig1630	7	1389	-	1276	protein_coding	- && sp|E3QFA7|CLU5D_COLGM Pathogenicity cluster 5 protein d OS=Colletotrichum graminicola (strain M1.001 / M2 / FGSC 10212) OX=645133 GN=CLU5d PE=2 SV=1 && - && -	-
FPSE_09286	2058.36767456386	1811.92678564124	2257.75216038935	665.124400407531	882.10022720581	700.488644928791	2042.68220686482	749.237757514044	1.44637538580887	2.90014223713836e-28	3.44706528733078e-27	-	Contig1590	129639	131168	+	1530	protein_coding	- && sp|Q6FDF8|BETB_ACIAD Betaine aldehyde dehydrogenase OS=Acinetobacter baylyi (strain ATCC 33305 / BD413 / ADP1) OX=62977 GN=betB PE=3 SV=1 && - && PF00171:Aldehyde dehydrogenase family	Aldedh
FPSE_09737	853.964366776941	1425.16487112142	611.706250351793	157.412774763116	135.004982990072	133.527336249664	963.611829416719	141.98169800095	2.76307517128857	3.26346961029313e-28	3.87525481810397e-27	-	Contig1596	10538	11573	-	930	protein_coding	- && sp|Q9P4B6|LDHA_RHIOR L-lactate dehydrogenase A OS=Rhizopus oryzae OX=64495 GN=LDHA PE=3 SV=1 && - && PF00056:lactate/malate dehydrogenase, NAD binding domain|PF02866:lactate/malate dehydrogenase, alpha/beta C-terminal domain	-
FPSE_07579	3375.28032656977	3492.37371448543	4091.94408379268	1509.83238892509	1013.04490995558	1208.10447083029	3653.19937494929	1243.66058990365	1.55507037621588	3.84603022162725e-28	4.55843224480544e-27	-	Contig1376	12755	14691	+	1758	protein_coding	- && sp|A0A067XMP2|PTAK_PESFW Oxydoreductase ptaK OS=Pestalotiopsis fici (strain W106-1 / CGMCC3.15140) OX=1229662 GN=ptaK PE=2 SV=2 && - && PF07731:Multicopper oxidase|PF07732:Multicopper oxidase|PF00394:Multicopper oxidase	-
FPSE_03226	372.571926757974	673.714302711946	408.730994553244	8098.99811562903	4945.44569268896	7103.44234032932	485.005741341055	6715.96204954911	-3.79166081395908	3.9106411996829e-28	4.63065493184256e-27	-	Contig1208	7603	9450	+	1707	protein_coding	- && sp|D4AQA7|PEPS_ARTBC Probable serine carboxypeptidase ARB_06414 OS=Arthroderma benhamiae (strain ATCC MYA-4681 / CBS 112371) OX=663331 GN=ARB_06414 PE=1 SV=1 && - && PF00450:Serine carboxypeptidase	Peptidase_S10
FPSE_06857	15.6775315714989	32.6300374532851	28.7316572134933	182.909210112071	220.271288036434	277.652080138189	25.6797420794258	226.944192762231	-3.14670035364122	4.26458678492247e-28	5.04502618809749e-27	-	Contig1359	36185	38644	-	2334	protein_coding	- && - && - && PF18961:Domain of unknown function (DUF5703)	-
FPSE_06694	284.03998376598	401.157519278623	264.145880833729	0	3.04522518022719	2.11948152777244	316.447794626111	1.72156890266654	7.48660296019065	4.28845086039109e-28	5.06849834803633e-27	-	Contig1357	79551	79880	-	276	protein_coding	- && - && - && -	-
FPSE_01283	466.637116186968	454.901110378151	419.852926377822	963.321839923573	1002.89415935482	1121.20572819162	447.130384314314	1029.14057582334	-1.20282806571297	5.21045787938703e-28	6.13519241330815e-27	-	Contig0357	56665	58363	-	1533	protein_coding	- && - && - && PF14441:OTT_1508-like deaminase	-
FPSE_04844	175.219470504988	142.996340604102	165.902149716623	470.021242954655	496.371704377032	451.449565415529	161.372653608571	472.614170915739	-1.54971148424739	5.70690770683554e-28	6.71347620900289e-27	-	Contig1239	11937	12893	-	957	protein_coding	- && sp|Q0KBD2|DEND_CUPNH D-erythronate dehydrogenase OS=Cupriavidus necator (strain ATCC 17699 / DSM 428 / KCTC 22496 / NCIMB 10442 / H16 / Stanier 337) OX=381666 GN=denD PE=1 SV=1 && - && PF01370:NAD dependent epimerase/dehydratase family	Epimerase
novel.153	55.3324643699962	66.2197818904904	75.0730398159019	267.158300830358	268.994890920069	277.652080138189	65.5417620254628	271.268423962872	-2.04952336400565	6.45767953883028e-28	7.58958064456369e-27	-	Contig1198	102778	104217	-	1396	-	- && - && -	-
FPSE_00288	455.570623312969	350.293049130855	461.56017071999	1332.46588214975	1071.91926343997	1186.90965555257	422.474614387938	1197.09826704743	-1.50181395696194	8.9153745461824e-28	1.04585478498466e-26	-	Contig0335	208912	209685	-	714	protein_coding	- && - && - && -	-
FPSE_04979	1600.95263577189	1459.71432254255	1592.28990621876	3055.13807920526	3630.92348989089	3961.31097540669	1550.98562151107	3549.12418150094	-1.19432915229472	9.83621788805937e-28	1.15280473648056e-26	-	Contig1242	28877	30295	+	1263	protein_coding	- && - && - && PF00096:Zinc finger, C2H2 type	zf-C2H2
FPSE_02497	15.6775315714989	13.4358977748821	10.1951041725299	129.699258079468	152.26125901136	142.005262360753	13.1028445063036	141.32192648386	-3.43164400635669	1.06266863667693e-27	1.24205392517503e-26	-	Contig1198	305761	307596	+	1785	protein_coding	- && sp|M5EAX2|GMCH_MALS4 GMC oxidoreductase family protein Mala s 12 OS=Malassezia sympodialis (strain ATCC 42132) OX=1230383 GN=MSY001_2108 PE=1 SV=1 && - && PF00732:GMC oxidoreductase|PF05199:GMC oxidoreductase	-
FPSE_05955	411.304651816972	399.238105310783	458.779687763845	139.676124085581	94.4019805870429	104.914335624736	423.107481630533	112.99748009912	1.90797024572287	1.06273047967195e-27	1.24205392517503e-26	-	Contig1265	32641	34147	+	1458	protein_coding	- && - && - && PF11951:Fungal specific transcription factor domain|PF00172:Fungal Zn(2)-Cys(6) binuclear cluster domain	Zn_clus
FPSE_06774	365.194264841975	286.952388192125	343.853058909872	86.466172052979	81.2060048060584	61.4649643054007	331.999903981324	76.3790470548127	2.12092403727639	1.09895796010857e-27	1.28320401662723e-26	-	Contig1358	9150	11099	-	1893	protein_coding	- && - && - && -	-
FPSE_06686	191.819209815987	286.952388192125	225.219119447706	797.040739821691	695.326416151875	771.491276109167	234.663572485272	754.619477360911	-1.68580616446744	1.33911451568444e-27	1.56217627621373e-26	-	Contig1357	60194	62773	+	2580	protein_coding	- && - && - && PF00884:Sulfatase	Sulfatase
FPSE_08403	0.922207739499936	1.9194139678403	2.78048295614452	187.343372781454	219.256212976358	208.768930485585	1.87403488782825	205.122838747799	-6.77628643550524	1.34601343847199e-27	1.56877181418211e-26	-	Contig1571	6135	7083	+	882	protein_coding	- && - && - && -	-
FPSE_04078	545.024774044462	800.395624589406	615.413560959986	0	3.04522518022719	0	653.611319864618	1.01507506007573	9.26962900392028	1.43931160910032e-27	1.6744124619626e-26	-	Contig1220	418936	420885	-	1842	protein_coding	- && - && - && -	-
FPSE_11154	651.078664086955	644.923093194341	581.120937834204	248.313109485478	184.743660933783	211.948152777244	625.7075650385	215.001641065502	1.54300254067669	1.45619954776195e-27	1.69249613489417e-26	-	Contig1683	8495	10476	-	1875	protein_coding	- && sp|I1RF57|AURR2_GIBZE Aurofusarin cluster transcription factor aurR2 OS=Gibberella zeae (strain ATCC MYA-4620 / CBS 123657 / FGSC 9075 / NRRL 31084 / PH-1) OX=229533 GN=aurR2 PE=2 SV=1 && - && PF04082:Fungal specific transcription factor domain|PF00172:Fungal Zn(2)-Cys(6) binuclear cluster domain	Zn_clus
FPSE_05560	173.375055025988	166.029308218186	138.097320155178	570.89844368313	448.663176553473	545.766493401403	159.167227799784	521.776037879335	-1.71241172732901	1.61441478316273e-27	1.87465547032878e-26	-	Contig1252	161321	162166	+	846	protein_coding	- && sp|A9MR28|CAID_SALAR Carnitinyl-CoA dehydratase OS=Salmonella arizonae (strain ATCC BAA-731 / CDC346-86 / RSK2980) OX=41514 GN=caiD PE=3 SV=1 && - && PF00378:Enoyl-CoA hydratase/isomerase	ECH
FPSE_11387	153.086484756989	154.512824411144	154.780217892045	435.656482266933	529.869181359531	437.672935485008	154.126509020059	467.732866370491	-1.60228390205836	1.68632858647813e-27	1.95635855074014e-26	-	Contig2156	175913	176762	+	792	protein_coding	- && - && - && PF01814:Hemerythrin HHE cation binding domain	-
FPSE_11954	257.295959320482	237.047625028277	298.438503959511	64.2953587060613	51.7688280638623	46.6285936109936	264.260696102757	54.2309267936391	2.28745355322228	1.70148631491452e-27	1.97212751440736e-26	-	Contig2167	3529	3923	-	279	protein_coding	- && - && - && -	-
FPSE_05641	397.471535724473	392.520156423342	398.535890380714	133.024880081506	87.2964551665128	98.5558910414184	396.175860842843	106.292408763146	1.90165387402096	2.01315002541237e-27	2.33122032814067e-26	-	Contig1254	2620	3591	+	921	protein_coding	- && sp|A6SSW9|BOA17_BOTFB Oxidoreductase BOA17 OS=Botryotinia fuckeliana (strain B05.10) OX=332648 GN=BOA17 PE=2 SV=1 && - && PF00106:short chain dehydrogenase	adh_short
FPSE_10928	3462.89006182226	4560.52758758856	3553.45721795269	12778.148272496	9096.08761333862	12449.8344941353	3858.95828912117	11441.3567933233	-1.56798629498624	2.38134827584865e-27	2.7525327456346e-26	-	Contig1659	33555	35594	-	2040	protein_coding	- && sp|I1S2N3|GAOA_GIBZE Galactose oxidase OS=Gibberella zeae (strain ATCC MYA-4620 / CBS 123657 / FGSC 9075 / NRRL 31084 / PH-1) OX=229533 GN=GAOA PE=3 SV=1 && - && PF09118:Domain of unknown function (DUF1929)|PF01344:Kelch motif|PF00754:F5/8 type C domain	F5_F8_type_C
novel.166	31.3550631429978	9.59706983920151	21.3170359971079	198.428779454913	235.497413937569	191.813078263406	20.7563896597691	208.579757218629	-3.32414251674261	2.86090910043511e-27	3.30381244329807e-26	-	Contig1201	55247	57665	-	2372	-	- && - && -	-
FPSE_07368	550.558020481462	438.586091651509	547.755142360469	156.30423409577	160.381859491965	174.857226041226	512.299751497813	163.847773209654	1.64476966284467	2.95753406994377e-27	3.41226847502028e-26	-	Contig1365	135310	137103	+	1794	protein_coding	- && sp|Q02751|MALT_CANAX Alpha-glucosidase OS=Candida albicans OX=5476 GN=MAL2 PE=1 SV=4 && - && PF00128:Alpha amylase, catalytic domain	-
FPSE_07311	391.938289287473	377.164844680619	388.340786208184	83.1405500509413	125.869307449391	85.8390018747837	385.814640058759	98.2829531250385	1.96945094964279	3.16648466718187e-27	3.65000368909646e-26	-	Contig1365	6546	9002	+	2223	protein_coding	- && sp|Q54EW2|Y9130_DICDI Putative bifunctional amine oxidase DDB_G0291301 OS=Dictyostelium discoideum OX=44689 GN=DDB_G0291301 PE=1 SV=1 && - && PF01593:Flavin containing amine oxidoreductase	Amino_oxidase
FPSE_10240	1118.63798801342	1145.89013880066	1200.24180940238	223.925214803869	354.26119596643	170.618262985681	1154.92331207215	249.60155791866	2.20865920885786	3.25253123369662e-27	3.74576243266396e-26	-	Contig1618	1236	2167	+	882	protein_coding	- && - && - && -	-
FPSE_04479	0	0.959706983920151	4.63413826024086	162.955478099845	298.432067662265	254.337783332693	1.864615081387	238.575109698267	-6.99527185297094	3.33049469254527e-27	3.83204590240894e-26	-	Contig1229	31600	33294	-	1437	protein_coding	- && - && - && -	-
FPSE_08577	1168.43720594642	1048.0000264408	1215.07105183515	521.014113652566	438.512425952716	505.496344373726	1143.83609474079	488.340961326336	1.22882923863404	3.5576834704142e-27	4.08971296019603e-26	-	Contig1575	2396	3070	-	561	protein_coding	- && sp|Q8KBX2|TSPO_CHLTE Tryptophan-rich protein TspO OS=Chlorobaculum tepidum (strain ATCC 49652 / DSM 12025 / NBRC 103806 / TLS) OX=194439 GN=crtK-2 PE=1 SV=1 && - && PF03073:TspO/MBR family	-
FPSE_04575	0.922207739499936	0	1.85365530409634	492.192056301573	466.934527634836	819.179610484047	0.92528768119876	592.768731473485	-9.30735217796065	4.39020575677582e-27	5.03295744582517e-26	-	Contig1232	49805	51015	-	1053	protein_coding	- && sp|Q5AUW8|ORSC_EMENI Tyrosinase-like protein orsC OS=Emericella nidulans (strain FGSC A4 / ATCC 38163 / CBS 112.46 / NRRL 194 / M139) OX=227321 GN=orsC PE=2 SV=1 && - && PF00264:Common central domain of tyrosinase	-
FPSE_05406	1168.43720594642	1021.12823089104	1080.68104228817	447.850429607737	383.698372708626	490.659973679319	1090.08215970854	440.736258665228	1.30719177450184	4.61307805157964e-27	5.28365185198654e-26	-	Contig1249	77	8220	+	6090	protein_coding	- && - && - && -	-
novel.562	386.405042850473	434.747263715828	407.804166901196	130.807798746814	146.170808650905	133.527336249664	409.652157822499	136.835314549128	1.58074891187711	5.18166547166089e-27	5.92412007962391e-26	-	Contig1583	52399	53356	-	805	-	- && Q6TLK5.1 RecName: Full=Secondary metabolism regulator laeA; AltName: Full=Methyltransferase laeA; AltName: Full=Velvet complex subunit laeA >C8VQG9.1 RecName: Full=Secondary metabolism regulator laeA; AltName: Full=Methyltransferase laeA; AltName: Full=Velvet complex subunit laeA && -	-
FPSE_01537	670.445026616454	857.018336640694	561.657557141192	2160.54576065713	1880.93408632033	2286.92056846646	696.37364013278	2109.46680514797	-1.59918390588393	5.2721224564113e-27	6.02207351118096e-26	-	Contig1190	82323	83551	-	1170	protein_coding	- && - && - && -	-
FPSE_07426	412.226859556472	442.424919587189	456.926032459749	1060.87341865001	971.426832492474	915.616019997693	437.192603867803	982.638757046726	-1.16820464627186	7.52416832206709e-27	8.58668448276479e-26	-	Contig1366	103299	104566	+	993	protein_coding	- && sp|P00817|IPYR_YEAST Inorganic pyrophosphatase OS=Saccharomyces cerevisiae (strain ATCC 204508 / S288c) OX=559292 GN=IPP1 PE=1 SV=4 && - && PF00719:Inorganic pyrophosphatase	Pyrophosphatase
FPSE_09616	1526.25380887239	1639.17952853562	1698.8750862043	850.250691854293	803.939447579979	753.475683123102	1621.4361412041	802.555274185791	1.01481383420197	9.24502924224111e-27	1.05314758971967e-25	-	Contig1595	4011	6419	-	2409	protein_coding	- && sp|A7LXT0|GH31A_BACO1 Alpha-xylosidase BoGH31A OS=Bacteroides ovatus (strain ATCC 8483 / DSM 1896 / JCM 5824 / NCTC 11153) OX=411476 GN=BACOVA_02646 PE=1 SV=1 && - && PF01055:Glycosyl hydrolases family 31	Glyco_hydro_31
FPSE_09605	12.9109083529991	10.5567768231217	18.5365530409634	149.652990091694	132.974832869921	140.945521596867	14.0014127390281	141.191114852827	-3.33090229374641	9.51250504843101e-27	1.08263822136569e-25	-	Contig1594	64525	67130	-	1575	protein_coding	- && sp|I1RVD8|FUSA1_GIBZE Highly reducing polyketide synthase PKS6 OS=Gibberella zeae (strain ATCC MYA-4620 / CBS 123657 / FGSC 9075 / NRRL 31084 / PH-1) OX=229533 GN=PKS6 PE=3 SV=1 && - && -	-
FPSE_10248	44.2659714959969	23.0329676140836	34.2926231257823	235.010621477327	190.834111294237	246.919597985489	33.863854078621	224.254776919018	-2.72388526844572	1.14293162634066e-26	1.29962053793015e-25	-	Contig1618	18876	20156	+	1281	protein_coding	- && sp|A0A084B9Z4|SAT6_STACB Probable trichothecene esterase SAT6 OS=Stachybotrys chartarum (strain CBS 109288 / IBT 7711) OX=1280523 GN=SAT6 PE=3 SV=1 && - && PF03583:Secretory lipase	-
FPSE_08484	150.31986153849	150.673996475464	189.072841017827	3.32562200203765	3.04522518022719	3.17922229165866	163.355566343927	3.18335649130783	5.68317319424934	1.17243560748678e-26	1.33076722691225e-25	-	Contig1573	108909	109985	+	1077	protein_coding	- && - && - && -	-
FPSE_04333	2302.75272553134	2178.53485349874	2606.23935755946	1110.75774868058	947.065031050657	1121.20572819162	2362.50897886318	1059.67616930762	1.15712593871345	1.21503039293231e-26	1.37787290013989e-25	-	Contig1225	436	1641	-	1206	protein_coding	- && sp|O59785|YCN8_SCHPO Uncharacterized solute carrier family 35 member C320.08 OS=Schizosaccharomyces pombe (strain 972 / ATCC 24843) OX=284812 GN=SPCC320.08 PE=1 SV=1 && - && PF06027:Solute carrier family 35	-
FPSE_10118	5.53324643699962	8.63736285528135	3.70731060819269	136.350502083544	201.99993695507	114.452002499712	5.95930663349122	150.934147179442	-4.66933430161214	1.30958447228575e-26	1.48376391783526e-25	-	Contig1611	64873	69899	+	4935	protein_coding	- && sp|Q9SMT7|4CLLA_ARATH Oxalate--CoA ligase OS=Arabidopsis thaliana OX=3702 GN=AAE3 PE=1 SV=1 && - && PF00550:Phosphopantetheine attachment site|PF00501:AMP-binding enzyme	AMP-binding
FPSE_00417	1641.52977630989	1599.83154219489	1431.94872241443	771.544304472735	775.517345897858	781.028942984143	1557.77001363973	776.030197784912	1.00524188055859	1.31904999320814e-26	1.49314563022726e-25	-	Contig0338	9175	9924	-	750	protein_coding	- && - && - && -	-
FPSE_05221	0	3.8388279356806	2.78048295614452	160.738396765153	172.562760212874	169.558522221795	2.20643696394171	167.619893066607	-6.26140782069675	1.42358049230679e-26	1.60714073678971e-25	-	Contig1247	81862	82305	+	444	protein_coding	- && - && - && -	-
FPSE_06762	23.0551934874984	38.388279356806	40.7804166901196	193.99461678553	244.633089478251	208.768930485585	34.074629844808	215.798878916455	-2.66505439257401	1.50852822833491e-26	1.70151720221948e-25	-	Contig1357	238316	240437	+	2067	protein_coding	- && - && - && -	-
FPSE_10923	463.870492968468	333.978030404212	420.77975402987	1263.73636077431	1641.37637214246	1142.40054346934	406.20942580085	1349.1710921287	-1.7316386640026	1.67661583903855e-26	1.88772859303367e-25	-	Contig1659	20341	21156	+	756	protein_coding	- && - && - && -	-
FPSE_09896	842.897873902942	919.399290595504	839.705852755643	389.097774238405	388.773748009005	413.298897915625	867.334339084696	397.056806721012	1.12707993333361	1.82066630457179e-26	2.046260015281e-25	-	Contig1602	66601	68612	-	1626	protein_coding	- && sp|I1RF61|AURF_GIBZE Monooxygenase aurF OS=Gibberella zeae (strain ATCC MYA-4620 / CBS 123657 / FGSC 9075 / NRRL 31084 / PH-1) OX=229533 GN=aurF PE=1 SV=1 && - && PF00743:Flavin-binding monooxygenase-like	FMO-like
FPSE_06270	2726.96828570131	2786.0293743202	2984.38503959511	6081.45410105952	7862.77141534661	5967.4002414433	2832.46089987221	6637.20858594981	-1.22860812539946	1.86147078876285e-26	2.09025583490402e-25	-	Contig1273	495073	495416	+	201	protein_coding	- && - && - && -	-
FPSE_08161	0	3.8388279356806	0	268.266841497704	296.401917542113	448.270343123871	1.27960931189353	337.646367387896	-8.07817315271199	1.90905025681925e-26	2.14177419284646e-25	-	Contig1565	219471	219936	-	414	protein_coding	- && - && - && -	-
FPSE_02056	39173.5403584783	41143.5981076408	42650.7548919528	21945.7795914465	16805.5826946138	18334.5749559955	40989.2977860239	19028.6457473519	1.10711474530149	2.21514273176333e-26	2.48297004248098e-25	-	Contig1195	10338	12281	+	1818	protein_coding	- && sp|P15710|PHO4_NEUCR Phosphate-repressible phosphate permease pho-4 OS=Neurospora crassa (strain ATCC 24698 / 74-OR23-1A / CBS 708.71 / DSM 1257 / FGSC 987) OX=367110 GN=pho-4 PE=1 SV=1 && - && PF01384:Phosphate transporter family	-
FPSE_03849	26.7440244454982	17.2747257105627	18.5365530409634	139.676124085581	206.060237195373	225.724782707765	20.8517677323414	190.48704799624	-3.19049370622625	2.26130631306578e-26	2.53246206562806e-25	-	Contig1218	297159	298951	-	1641	protein_coding	- && sp|O60113|YG64_SCHPO Uncharacterized amino-acid permease C15C4.04c OS=Schizosaccharomyces pombe (strain 972 / ATCC 24843) OX=284812 GN=SPBC15C4.04c PE=3 SV=1 && - && PF13520:Amino acid permease	-
FPSE_11947	652.923079565955	1000.0146772448	658.047632954202	2455.41757817113	2474.75299646463	2266.78549395262	770.328463254985	2398.98535619613	-1.63925575561177	2.27884365795655e-26	2.54983581230858e-25	-	Contig2165	29945	31336	+	1131	protein_coding	- && - && - && -	-
FPSE_08345	652.000871826455	560.468878609368	837.852197451547	1933.29492385122	2838.14986797174	2259.36730860542	683.44064929579	2343.60403347613	-1.77783369696789	2.32537989449731e-26	2.59959727513502e-25	-	Contig1569	25015	25336	-	261	protein_coding	- && - && - && -	-
FPSE_00594	1144.45980471942	1081.58977087801	1165.02235862455	460.044376948542	301.477292842492	399.522267985105	1130.35731140733	387.01464592538	1.54782334899223	2.34209431868194e-26	2.61596155328669e-25	-	Contig0340	202229	203799	-	1428	protein_coding	- && sp|A0A098DDI1|FUSA3_GIBZE Aminotransferase FGSG_17085 OS=Gibberella zeae (strain ATCC MYA-4620 / CBS 123657 / FGSC 9075 / NRRL 31084 / PH-1) OX=229533 GN=FGRAMPH1_01T09365 PE=3 SV=1 && - && PF00202:Aminotransferase class-III	Aminotran_3
FPSE_10245	675.056065313953	681.391958583307	779.462055372512	282.6778701732	252.753689958857	300.966376943686	711.970026423258	278.799312358581	1.35331682980518	2.60135512278099e-26	2.90296485313708e-25	-	Contig1618	10739	12298	-	1560	protein_coding	- && - && - && -	-
FPSE_02140	233.318558093484	149.714289491543	210.389877014935	3.32562200203765	2.03015012015146	2.11948152777244	197.807574866654	2.49175121665385	6.32139794115002	2.81572164452885e-26	3.13940504419636e-25	-	Contig1195	232319	234422	-	1587	protein_coding	- && - && - && -	-
FPSE_09776	297.873099858479	271.597076449403	315.121401696378	675.101266413644	833.376624322175	835.07572194234	294.863859334753	781.184537559386	-1.405800278726	2.82406463492141e-26	3.14592310657602e-25	-	Contig1599	38903	40684	+	1680	protein_coding	- && sp|Q0WUU6|PLT4_ARATH Probable polyol transporter 4 OS=Arabidopsis thaliana OX=3702 GN=PLT4 PE=2 SV=1 && - && PF00083:Sugar (and other) transporter	Sugar_tr
FPSE_08028	62.7101262859957	62.3809539548098	78.7803504240946	250.53019082017	296.401917542113	275.532598610417	67.9571435549667	274.154902324233	-2.012416286514	3.001162109495e-26	3.33730286121161e-25	-	Contig1564	20323	22080	+	1656	protein_coding	- && - && - && -	-
FPSE_02713	786.643201793446	746.652033489877	823.949782670825	1526.46049893528	1857.58735993859	1695.58522221795	785.748339318049	1693.21102703061	-1.10784151883859	3.07714891545779e-26	3.41878299698877e-25	-	Contig1202	168111	169922	-	1176	protein_coding	- && - && - && PF12400:STIMATE family	-
FPSE_02170	0.922207739499936	0	2.78048295614452	237.227702812019	339.035070065294	382.566415762925	1.23423023188148	319.609729546746	-8.00190848451079	3.1106363039772e-26	3.45294332985099e-25	-	Contig1195	300489	301881	-	951	protein_coding	- && sp|S0EG57|ME178_GIBF5 Methyltransferase FFUJ_09178 OS=Gibberella fujikuroi (strain CBS 195.34 / IMI 58289 / NRRL A-6831) OX=1279085 GN=FFUJ_09178 PE=2 SV=1 && - && PF13489:Methyltransferase domain	-
novel.244	497.069971590466	524.000013220402	517.16982984288	190.668994783492	211.135612495752	173.79748527734	512.746604884583	191.867364185528	1.41723794863681	3.13558251286105e-26	3.47757078164933e-25	-	Contig1219	136892	144123	+	7060	-	- && - && -	-
FPSE_00557	6.45545417649955	0.959706983920151	0	138.567583418236	170.532610092723	172.737744513454	2.47172038680657	160.612646008137	-6.00986159750335	3.40456534128983e-26	3.77256980957877e-25	-	Contig0340	112506	113895	+	1347	protein_coding	- && - && - && -	-
FPSE_03943	2942.7648967443	2418.46159947878	2878.72668726162	5428.5236479928	6646.71149337588	6249.29128463703	2746.65106116157	6108.17547533524	-1.15306870043509	3.81155107629295e-26	4.21613099299516e-25	-	Contig1220	62887	64365	+	1479	protein_coding	- && sp|Q4WFX9|LAP2_ASPFU Probable leucine aminopeptidase 2 OS=Neosartorya fumigata (strain ATCC MYA-4609 / Af293 / CBS 101355 / FGSC A1100) OX=330879 GN=lap2 PE=3 SV=2 && - && PF04389:Peptidase family M28|PF02225:PA domain	-
FPSE_06669	286.80660698448	212.095243446353	260.438570225536	0	1.01507506007573	4.23896305554488	253.113473552123	1.7513460385402	7.16379682090686	3.90916809184282e-26	4.3203165604498e-25	-	Contig1357	7608	9039	+	1377	protein_coding	- && - && - && -	-
FPSE_08916	662.145156960954	564.307706545049	613.55990565589	1227.15451875189	1323.65787833875	1374.48377076043	613.337589720631	1308.43205595036	-1.09297226412636	4.58568210027256e-26	5.05910759906602e-25	-	Contig1582	141682	143126	+	1395	protein_coding	- && sp|A6S3N2|SFH5_BOTFB Phosphatidylinositol transfer protein sfh5 OS=Botryotinia fuckeliana (strain B05.10) OX=332648 GN=sfh5 PE=3 SV=1 && - && PF00650:CRAL/TRIO domain	-
FPSE_04729	4568.61714148268	4554.76934568503	5294.9663761512	9938.06708275585	10373.0520389139	8839.29771157495	4806.11762110631	9716.80561108157	-1.01560224173042	4.90178902454017e-26	5.40311810325299e-25	-	Contig1236	63042	64424	+	1383	protein_coding	- && - && - && -	-
FPSE_01455	1463.5436825864	1697.72165455475	1549.65583422454	734.962462450321	685.175665551118	573.319753262444	1570.3070571219	664.485960421295	1.24089834679197	4.91654297449051e-26	5.41464378807745e-25	-	Contig1163	97522	99474	-	1731	protein_coding	- && - && - && -	-
[truncated: 2,116 more rows]
