# Supplementary material for: The global regulator FpLaeB is required for the regulation of growth, development, and virulence in Fusarium pseudograminearum
Source: Front Plant Sci. 2023 Feb 22;14:1132507. doi: 10.3389/fpls.2023.1132507 (PMC9994621; doi:10.3389/fpls.2023.1132507)
Supplement: Supplementary Table 3 — The main categories of differentially expressed genes on the GO annotations. [file Table_3.xls]

Category	GOID	Description	GeneRatio	BgRatio	pvalue	padj	geneID	geneName	Count	Up	Up_Gene_id	Down	Down_Gene_id
BP	GO:0005975	carbohydrate metabolic process	92/808	249/3423	6.19630548815248e-07	0.000115870912628451	FPSE_12168/FPSE_12154/FPSE_01707/FPSE_10143/FPSE_02218/FPSE_06928/FPSE_04482/FPSE_04486/novel.368/FPSE_03767/FPSE_11835/FPSE_05076/FPSE_02775/FPSE_05620/FPSE_02831/FPSE_06916/FPSE_09065/FPSE_02081/FPSE_04448/FPSE_07457/FPSE_02371/FPSE_00340/FPSE_03117/FPSE_11791/FPSE_05810/FPSE_10272/FPSE_02805/FPSE_00991/novel.664/FPSE_05262/FPSE_01905/FPSE_11326/FPSE_09737/FPSE_06857/FPSE_07368/FPSE_09616/FPSE_…	-/-/-/-/-/-/-/-/-/-/-/-/-/-/-/-/-/-/-/-/-/-/-/-/-/-/-/-/-/-/-/-/-/-/-/-/-/-/-/-/-/-/-/-/-/-/-/-/-/-/-/-/-/-/-/-/-/-/-/-/-/-/-/-/-/-/-/-/-/-/-/-/-/-/-/-/-/-/-/-/-/-/-/-/-/-/-/-/-/-/-/-	92	32	FPSE_12154/FPSE_03767/FPSE_05620/FPSE_02831/FPSE_09065/FPSE_04448/FPSE_02371/FPSE_00340/FPSE_05262/FPSE_09737/FPSE_07368/FPSE_09616/FPSE_01228/FPSE_07158/FPSE_11318/FPSE_06468/FPSE_02221/FPSE_07992/FPSE_06754/FPSE_09070/FPSE_07371/FPSE_11152/FPSE_10186/FPSE_10795/FPSE_01484/FPSE_05690/FPSE_06020/FPSE_07901/FPSE_04029/FPSE_08946/FPSE_06021/FPSE_00165	60	FPSE_12168/FPSE_01707/FPSE_10143/FPSE_02218/FPSE_06928/FPSE_04482/FPSE_04486/novel.368/FPSE_11835/FPSE_05076/FPSE_02775/FPSE_06916/FPSE_02081/FPSE_07457/FPSE_03117/FPSE_11791/FPSE_05810/FPSE_10272/FPSE_02805/FPSE_00991/novel.664/FPSE_01905/FPSE_11326/FPSE_06857/FPSE_10295/FPSE_11472/FPSE_06829/FPSE_00596/FPSE_08883/FPSE_10587/FPSE_12205/FPSE_09342/FPSE_00359/FPSE_05511/FPSE_10108/FPSE_03936/FPSE_…
CC	GO:0016021	integral component of membrane	115/199	352/1098	7.54913604330273e-17	8.68150644979814e-16	FPSE_04549/FPSE_07155/FPSE_03807/FPSE_02262/FPSE_12257/FPSE_00545/FPSE_02184/FPSE_09494/FPSE_05508/FPSE_02591/FPSE_05174/FPSE_05341/FPSE_08109/FPSE_06310/FPSE_05085/FPSE_01589/FPSE_00588/FPSE_06276/FPSE_06629/FPSE_09498/FPSE_10449/FPSE_00947/FPSE_07756/FPSE_05891/FPSE_02869/FPSE_06765/FPSE_10601/FPSE_08577/FPSE_04333/FPSE_09776/FPSE_07367/FPSE_09480/FPSE_01892/FPSE_09168/FPSE_08952/FPSE_03651/FPS…	-/-/-/-/-/-/-/-/-/-/-/-/-/-/-/-/-/-/-/-/-/-/-/-/-/-/-/-/-/-/-/-/-/-/-/-/-/-/-/-/-/-/-/-/-/-/-/-/-/-/-/-/-/-/-/-/-/-/-/-/-/-/-/-/-/-/-/-/-/-/-/-/-/-/-/-/-/-/-/-/-/-/-/-/-/-/-/-/-/-/-/-/-/-/-/-/-/-/-/-/-/-/-/-/-/-/-/-/-/-/-/-/-/-/-	115	47	FPSE_07155/FPSE_02262/FPSE_02184/FPSE_09494/FPSE_05508/FPSE_02591/FPSE_05174/FPSE_08109/FPSE_06310/FPSE_01589/FPSE_06276/FPSE_06629/FPSE_05891/FPSE_02869/FPSE_08577/FPSE_04333/FPSE_07367/FPSE_09480/FPSE_12387/FPSE_06451/FPSE_05556/FPSE_10608/FPSE_06041/FPSE_07033/FPSE_08412/FPSE_11351/FPSE_06594/FPSE_09765/FPSE_05712/FPSE_06654/FPSE_03010/FPSE_05689/FPSE_08938/FPSE_02210/FPSE_02197/FPSE_02214/FPS…	68	FPSE_04549/FPSE_03807/FPSE_12257/FPSE_00545/FPSE_05341/FPSE_05085/FPSE_00588/FPSE_09498/FPSE_10449/FPSE_00947/FPSE_07756/FPSE_06765/FPSE_10601/FPSE_09776/FPSE_01892/FPSE_09168/FPSE_08952/FPSE_03651/FPSE_04464/FPSE_08276/FPSE_04312/FPSE_05157/FPSE_09025/FPSE_04236/FPSE_01320/FPSE_07061/FPSE_02872/FPSE_02488/FPSE_09643/FPSE_06379/FPSE_10492/FPSE_04578/FPSE_10883/FPSE_01407/FPSE_04215/FPSE_07479/FPS…
CC	GO:0031224	intrinsic component of membrane	115/199	352/1098	7.54913604330273e-17	8.68150644979814e-16	FPSE_04549/FPSE_07155/FPSE_03807/FPSE_02262/FPSE_12257/FPSE_00545/FPSE_02184/FPSE_09494/FPSE_05508/FPSE_02591/FPSE_05174/FPSE_05341/FPSE_08109/FPSE_06310/FPSE_05085/FPSE_01589/FPSE_00588/FPSE_06276/FPSE_06629/FPSE_09498/FPSE_10449/FPSE_00947/FPSE_07756/FPSE_05891/FPSE_02869/FPSE_06765/FPSE_10601/FPSE_08577/FPSE_04333/FPSE_09776/FPSE_07367/FPSE_09480/FPSE_01892/FPSE_09168/FPSE_08952/FPSE_03651/FPS…	-/-/-/-/-/-/-/-/-/-/-/-/-/-/-/-/-/-/-/-/-/-/-/-/-/-/-/-/-/-/-/-/-/-/-/-/-/-/-/-/-/-/-/-/-/-/-/-/-/-/-/-/-/-/-/-/-/-/-/-/-/-/-/-/-/-/-/-/-/-/-/-/-/-/-/-/-/-/-/-/-/-/-/-/-/-/-/-/-/-/-/-/-/-/-/-/-/-/-/-/-/-/-/-/-/-/-/-/-/-/-/-/-/-/-	115	47	FPSE_07155/FPSE_02262/FPSE_02184/FPSE_09494/FPSE_05508/FPSE_02591/FPSE_05174/FPSE_08109/FPSE_06310/FPSE_01589/FPSE_06276/FPSE_06629/FPSE_05891/FPSE_02869/FPSE_08577/FPSE_04333/FPSE_07367/FPSE_09480/FPSE_12387/FPSE_06451/FPSE_05556/FPSE_10608/FPSE_06041/FPSE_07033/FPSE_08412/FPSE_11351/FPSE_06594/FPSE_09765/FPSE_05712/FPSE_06654/FPSE_03010/FPSE_05689/FPSE_08938/FPSE_02210/FPSE_02197/FPSE_02214/FPS…	68	FPSE_04549/FPSE_03807/FPSE_12257/FPSE_00545/FPSE_05341/FPSE_05085/FPSE_00588/FPSE_09498/FPSE_10449/FPSE_00947/FPSE_07756/FPSE_06765/FPSE_10601/FPSE_09776/FPSE_01892/FPSE_09168/FPSE_08952/FPSE_03651/FPSE_04464/FPSE_08276/FPSE_04312/FPSE_05157/FPSE_09025/FPSE_04236/FPSE_01320/FPSE_07061/FPSE_02872/FPSE_02488/FPSE_09643/FPSE_06379/FPSE_10492/FPSE_04578/FPSE_10883/FPSE_01407/FPSE_04215/FPSE_07479/FPS…
CC	GO:0044425	membrane part	115/199	414/1098	1.60096039576081e-10	1.22740297008329e-09	FPSE_04549/FPSE_07155/FPSE_03807/FPSE_02262/FPSE_12257/FPSE_00545/FPSE_02184/FPSE_09494/FPSE_05508/FPSE_02591/FPSE_05174/FPSE_05341/FPSE_08109/FPSE_06310/FPSE_05085/FPSE_01589/FPSE_00588/FPSE_06276/FPSE_06629/FPSE_09498/FPSE_10449/FPSE_00947/FPSE_07756/FPSE_05891/FPSE_02869/FPSE_06765/FPSE_10601/FPSE_08577/FPSE_04333/FPSE_09776/FPSE_07367/FPSE_09480/FPSE_01892/FPSE_09168/FPSE_08952/FPSE_03651/FPS…	-/-/-/-/-/-/-/-/-/-/-/-/-/-/-/-/-/-/-/-/-/-/-/-/-/-/-/-/-/-/-/-/-/-/-/-/-/-/-/-/-/-/-/-/-/-/-/-/-/-/-/-/-/-/-/-/-/-/-/-/-/-/-/-/-/-/-/-/-/-/-/-/-/-/-/-/-/-/-/-/-/-/-/-/-/-/-/-/-/-/-/-/-/-/-/-/-/-/-/-/-/-/-/-/-/-/-/-/-/-/-/-/-/-/-	115	47	FPSE_07155/FPSE_02262/FPSE_02184/FPSE_09494/FPSE_05508/FPSE_02591/FPSE_05174/FPSE_08109/FPSE_06310/FPSE_01589/FPSE_06276/FPSE_06629/FPSE_05891/FPSE_02869/FPSE_08577/FPSE_04333/FPSE_07367/FPSE_09480/FPSE_12387/FPSE_06451/FPSE_05556/FPSE_10608/FPSE_06041/FPSE_07033/FPSE_08412/FPSE_11351/FPSE_06594/FPSE_09765/FPSE_05712/FPSE_06654/FPSE_03010/FPSE_05689/FPSE_08938/FPSE_02210/FPSE_02197/FPSE_02214/FPS…	68	FPSE_04549/FPSE_03807/FPSE_12257/FPSE_00545/FPSE_05341/FPSE_05085/FPSE_00588/FPSE_09498/FPSE_10449/FPSE_00947/FPSE_07756/FPSE_06765/FPSE_10601/FPSE_09776/FPSE_01892/FPSE_09168/FPSE_08952/FPSE_03651/FPSE_04464/FPSE_08276/FPSE_04312/FPSE_05157/FPSE_09025/FPSE_04236/FPSE_01320/FPSE_07061/FPSE_02872/FPSE_02488/FPSE_09643/FPSE_06379/FPSE_10492/FPSE_04578/FPSE_10883/FPSE_01407/FPSE_04215/FPSE_07479/FPS…
CC	GO:0005576	extracellular region	14/199	26/1098	3.38382815973226e-05	0.000194570119184605	FPSE_10267/FPSE_04448/FPSE_02371/FPSE_02805/FPSE_01905/FPSE_03434/FPSE_06081/FPSE_06851/FPSE_07371/FPSE_07423/FPSE_04036/FPSE_02431/FPSE_06613/FPSE_10648	-/-/-/-/-/TOX4/-/-/-/-/-/-/-/TOX3	14	7	FPSE_04448/FPSE_02371/FPSE_06081/FPSE_06851/FPSE_07371/FPSE_02431/FPSE_10648	7	FPSE_10267/FPSE_02805/FPSE_01905/FPSE_03434/FPSE_07423/FPSE_04036/FPSE_06613
MF	GO:0048037	cofactor binding	166/997	427/4480	2.05487140902711e-16	3.63712239397799e-14	FPSE_00736/FPSE_00601/FPSE_06667/FPSE_10857/FPSE_01847/FPSE_12407/FPSE_10571/FPSE_02825/FPSE_05978/FPSE_00540/FPSE_11978/FPSE_01708/FPSE_01718/FPSE_05704/FPSE_05060/FPSE_04288/FPSE_05986/FPSE_06630/FPSE_07346/FPSE_11000/FPSE_07472/FPSE_05495/FPSE_11907/FPSE_11946/FPSE_02063/FPSE_00380/FPSE_09886/FPSE_10969/FPSE_00829/FPSE_07970/FPSE_02228/FPSE_01898/FPSE_05124/FPSE_06668/FPSE_11391/FPSE_02873/FPS…	-/-/-/-/-/-/-/-/-/-/-/-/-/-/-/-/-/-/-/-/-/-/-/-/-/-/-/-/-/-/-/-/-/-/-/-/-/-/-/-/-/-/-/-/-/-/-/-/-/-/-/-/-/-/-/-/-/-/-/-/-/-/-/-/-/-/-/-/-/-/-/-/-/-/-/-/-/-/-/-/-/-/-/-/-/-/-/TRI11/-/-/-/-/-/-/-/-/-/-/-/-/TRI4/-/-/-/-/-/-/-/-/-/-/-/-/-/TRI1/-/-/-/-/-/-/-/-/-/-/-/-/-/-/-/-/-/-/-/-/-/-/-/-/-/-/aurO/-/-/-/-/-/-/-/-/-/-/-/-/-/-/-/-/-/aurF/-/-/-/-/-/-	166	67	FPSE_00736/FPSE_06667/FPSE_01847/FPSE_01718/FPSE_04288/FPSE_11000/FPSE_05495/FPSE_00380/FPSE_07970/FPSE_06668/FPSE_00109/FPSE_01285/FPSE_08439/FPSE_05928/FPSE_11367/FPSE_09947/FPSE_06507/FPSE_09285/FPSE_06697/FPSE_03557/FPSE_08948/FPSE_07362/FPSE_12087/FPSE_10086/FPSE_09735/FPSE_08520/FPSE_12101/FPSE_11677/FPSE_08670/FPSE_09896/FPSE_00594/FPSE_05518/FPSE_07198/FPSE_07154/FPSE_08134/FPSE_11718/FPS…	99	FPSE_00601/FPSE_10857/FPSE_12407/FPSE_10571/FPSE_02825/FPSE_05978/FPSE_00540/FPSE_11978/FPSE_01708/FPSE_05704/FPSE_05060/FPSE_05986/FPSE_06630/FPSE_07346/FPSE_07472/FPSE_11907/FPSE_11946/FPSE_02063/FPSE_09886/FPSE_10969/FPSE_00829/FPSE_02228/FPSE_01898/FPSE_05124/FPSE_11391/FPSE_02873/FPSE_07106/FPSE_08472/FPSE_07545/FPSE_06068/FPSE_00537/FPSE_06335/FPSE_05771/FPSE_02485/FPSE_04879/FPSE_08801/FPS…
MF	GO:0016705	oxidoreductase activity, acting on paired donors, with incorporation or reduction of molecular oxygen	63/997	128/4480	9.08700189577537e-12	8.0419966777612e-10	FPSE_10857/FPSE_01847/FPSE_00540/FPSE_11978/FPSE_01718/FPSE_05060/FPSE_05986/FPSE_11000/FPSE_02063/FPSE_00380/FPSE_10969/FPSE_07970/FPSE_02228/FPSE_11391/FPSE_08472/FPSE_06068/FPSE_00109/FPSE_00537/FPSE_11367/FPSE_06507/FPSE_07362/FPSE_04879/FPSE_09896/FPSE_00539/FPSE_06787/FPSE_02348/FPSE_12344/FPSE_07154/FPSE_08438/FPSE_12158/FPSE_02408/FPSE_02139/FPSE_03752/FPSE_12162/FPSE_00325/FPSE_09337/FPS…	-/-/-/-/-/-/-/-/-/-/-/-/-/-/-/-/-/-/-/-/-/-/-/-/-/-/-/-/-/TRI11/-/-/-/TRI4/-/-/-/TRI1/-/-/-/-/-/-/-/-/-/-/-/-/-/-/-/-/-/-/-/-/-/aurF/-/-/-	63	19	FPSE_01847/FPSE_01718/FPSE_11000/FPSE_00380/FPSE_07970/FPSE_00109/FPSE_11367/FPSE_06507/FPSE_07362/FPSE_09896/FPSE_07154/FPSE_02139/FPSE_00325/FPSE_03753/FPSE_07373/FPSE_04580/novel.354/FPSE_03796/FPSE_11410	44	FPSE_10857/FPSE_00540/FPSE_11978/FPSE_05060/FPSE_05986/FPSE_02063/FPSE_10969/FPSE_02228/FPSE_11391/FPSE_08472/FPSE_06068/FPSE_00537/FPSE_04879/FPSE_00539/FPSE_06787/FPSE_02348/FPSE_12344/FPSE_08438/FPSE_12158/FPSE_02408/FPSE_03752/FPSE_12162/FPSE_09337/FPSE_07864/FPSE_12027/FPSE_00543/FPSE_12156/FPSE_02258/FPSE_07998/FPSE_09035/FPSE_08422/FPSE_07532/FPSE_08417/novel.147/FPSE_08004/FPSE_07525/FPSE…
MF	GO:0020037	heme binding	60/997	125/4480	1.08505104069412e-10	4.80135085507148e-09	FPSE_06667/FPSE_01847/FPSE_00540/FPSE_11978/FPSE_05060/FPSE_05986/FPSE_06630/FPSE_11000/FPSE_00380/FPSE_10969/FPSE_07970/FPSE_02228/FPSE_06668/FPSE_11391/FPSE_02873/FPSE_08472/FPSE_06068/FPSE_00109/FPSE_01285/FPSE_00537/FPSE_11367/FPSE_06507/FPSE_07362/FPSE_08670/FPSE_00539/FPSE_07323/FPSE_02348/FPSE_12344/FPSE_07154/FPSE_08438/FPSE_12158/FPSE_02139/FPSE_00230/FPSE_03752/FPSE_12162/FPSE_09934/FPS…	-/-/-/-/-/-/-/-/-/-/-/-/-/-/-/-/-/-/-/-/-/-/-/-/-/-/-/-/-/-/TRI11/-/-/-/TRI4/-/-/-/-/TRI1/-/-/-/-/-/-/-/-/-/-/-/-/-/-/-/-/-/-/-/-	60	21	FPSE_06667/FPSE_01847/FPSE_11000/FPSE_00380/FPSE_07970/FPSE_06668/FPSE_00109/FPSE_01285/FPSE_11367/FPSE_06507/FPSE_07362/FPSE_08670/FPSE_07154/FPSE_02139/FPSE_09934/FPSE_03753/FPSE_07373/FPSE_04580/novel.354/FPSE_09079/FPSE_11410	39	FPSE_00540/FPSE_11978/FPSE_05060/FPSE_05986/FPSE_06630/FPSE_10969/FPSE_02228/FPSE_11391/FPSE_02873/FPSE_08472/FPSE_06068/FPSE_00537/FPSE_00539/FPSE_07323/FPSE_02348/FPSE_12344/FPSE_08438/FPSE_12158/FPSE_00230/FPSE_03752/FPSE_12162/FPSE_04050/FPSE_09337/FPSE_07864/FPSE_12027/FPSE_00543/FPSE_12156/FPSE_02258/FPSE_09035/FPSE_08422/FPSE_07532/novel.147/FPSE_08004/FPSE_07525/FPSE_08050/FPSE_07921/FPSE…
MF	GO:0046906	tetrapyrrole binding	60/997	125/4480	1.08505104069412e-10	4.80135085507148e-09	FPSE_06667/FPSE_01847/FPSE_00540/FPSE_11978/FPSE_05060/FPSE_05986/FPSE_06630/FPSE_11000/FPSE_00380/FPSE_10969/FPSE_07970/FPSE_02228/FPSE_06668/FPSE_11391/FPSE_02873/FPSE_08472/FPSE_06068/FPSE_00109/FPSE_01285/FPSE_00537/FPSE_11367/FPSE_06507/FPSE_07362/FPSE_08670/FPSE_00539/FPSE_07323/FPSE_02348/FPSE_12344/FPSE_07154/FPSE_08438/FPSE_12158/FPSE_02139/FPSE_00230/FPSE_03752/FPSE_12162/FPSE_09934/FPS…	-/-/-/-/-/-/-/-/-/-/-/-/-/-/-/-/-/-/-/-/-/-/-/-/-/-/-/-/-/-/TRI11/-/-/-/TRI4/-/-/-/-/TRI1/-/-/-/-/-/-/-/-/-/-/-/-/-/-/-/-/-/-/-/-	60	21	FPSE_06667/FPSE_01847/FPSE_11000/FPSE_00380/FPSE_07970/FPSE_06668/FPSE_00109/FPSE_01285/FPSE_11367/FPSE_06507/FPSE_07362/FPSE_08670/FPSE_07154/FPSE_02139/FPSE_09934/FPSE_03753/FPSE_07373/FPSE_04580/novel.354/FPSE_09079/FPSE_11410	39	FPSE_00540/FPSE_11978/FPSE_05060/FPSE_05986/FPSE_06630/FPSE_10969/FPSE_02228/FPSE_11391/FPSE_02873/FPSE_08472/FPSE_06068/FPSE_00537/FPSE_00539/FPSE_07323/FPSE_02348/FPSE_12344/FPSE_08438/FPSE_12158/FPSE_00230/FPSE_03752/FPSE_12162/FPSE_04050/FPSE_09337/FPSE_07864/FPSE_12027/FPSE_00543/FPSE_12156/FPSE_02258/FPSE_09035/FPSE_08422/FPSE_07532/novel.147/FPSE_08004/FPSE_07525/FPSE_08050/FPSE_07921/FPSE…
MF	GO:0004553	hydrolase activity, hydrolyzing O-glycosyl compounds	59/997	135/4480	1.4170040930488e-08	4.73873454090713e-07	FPSE_12168/FPSE_10143/FPSE_02218/FPSE_06928/FPSE_04482/FPSE_04486/FPSE_11835/FPSE_05076/FPSE_06916/FPSE_07457/FPSE_00340/FPSE_04433/FPSE_11791/FPSE_09545/FPSE_10272/novel.664/FPSE_05262/FPSE_01905/FPSE_09616/FPSE_01228/FPSE_10295/FPSE_11472/FPSE_06829/FPSE_08883/FPSE_09342/FPSE_00359/FPSE_07992/FPSE_03936/FPSE_10982/FPSE_06754/FPSE_08758/FPSE_06215/FPSE_08392/FPSE_03173/FPSE_06709/FPSE_10929/FPSE…	-/-/-/-/-/-/-/-/-/-/-/-/-/-/-/-/-/-/-/-/-/-/-/-/-/-/-/-/-/-/-/-/-/-/-/-/-/-/-/-/-/-/-/-/-/-/-/-/-/-/-/-/-/-/-/-/-/-/-	59	14	FPSE_00340/FPSE_04433/FPSE_05262/FPSE_09616/FPSE_01228/FPSE_07992/FPSE_06754/FPSE_11152/FPSE_10186/FPSE_10795/FPSE_06020/FPSE_07901/FPSE_08946/FPSE_06021	45	FPSE_12168/FPSE_10143/FPSE_02218/FPSE_06928/FPSE_04482/FPSE_04486/FPSE_11835/FPSE_05076/FPSE_06916/FPSE_07457/FPSE_11791/FPSE_09545/FPSE_10272/novel.664/FPSE_01905/FPSE_10295/FPSE_11472/FPSE_06829/FPSE_08883/FPSE_09342/FPSE_00359/FPSE_03936/FPSE_10982/FPSE_08758/FPSE_06215/FPSE_08392/FPSE_03173/FPSE_06709/FPSE_10929/FPSE_02085/FPSE_07423/FPSE_06620/FPSE_08039/FPSE_08171/FPSE_03252/FPSE_02205/FPSE…
MF	GO:0050660	flavin adenine dinucleotide binding	61/997	142/4480	1.77260961619611e-08	4.73873454090713e-07	FPSE_00601/FPSE_10857/FPSE_12407/FPSE_10571/FPSE_02825/FPSE_05978/FPSE_01718/FPSE_07346/FPSE_07472/FPSE_05495/FPSE_11946/FPSE_02063/FPSE_09886/FPSE_01898/FPSE_05124/FPSE_08439/FPSE_09285/FPSE_03557/FPSE_05771/FPSE_08948/FPSE_10086/FPSE_02485/FPSE_04879/FPSE_08801/FPSE_12101/FPSE_06944/FPSE_11677/FPSE_02497/FPSE_09896/FPSE_06787/FPSE_07499/FPSE_11015/FPSE_02473/FPSE_10448/FPSE_08134/FPSE_11943/FPS…	-/-/-/-/-/-/-/-/-/-/-/-/-/-/-/-/-/-/-/-/-/-/-/-/-/-/-/-/-/-/-/-/-/-/-/-/-/-/-/-/-/-/-/-/-/-/-/-/-/-/-/aurO/-/-/-/-/-/-/aurF/-/-	61	24	FPSE_01718/FPSE_05495/FPSE_08439/FPSE_09285/FPSE_03557/FPSE_08948/FPSE_10086/FPSE_12101/FPSE_11677/FPSE_09896/FPSE_08134/FPSE_11718/FPSE_00325/FPSE_11997/FPSE_03471/FPSE_11372/FPSE_07371/FPSE_08195/FPSE_00695/FPSE_12425/FPSE_03802/FPSE_08030/FPSE_10226/FPSE_03796	37	FPSE_00601/FPSE_10857/FPSE_12407/FPSE_10571/FPSE_02825/FPSE_05978/FPSE_07346/FPSE_07472/FPSE_11946/FPSE_02063/FPSE_09886/FPSE_01898/FPSE_05124/FPSE_05771/FPSE_02485/FPSE_04879/FPSE_08801/FPSE_06944/FPSE_02497/FPSE_06787/FPSE_07499/FPSE_11015/FPSE_02473/FPSE_10448/FPSE_11943/FPSE_02408/FPSE_11334/FPSE_00272/FPSE_02195/FPSE_07998/FPSE_08417/FPSE_11348/FPSE_01878/FPSE_11415/FPSE_06064/FPSE_08176/FPS…
MF	GO:0016798	hydrolase activity, acting on glycosyl bonds	60/997	139/4480	1.87407580713841e-08	4.73873454090713e-07	FPSE_12168/FPSE_10143/FPSE_02218/FPSE_06928/FPSE_04482/FPSE_04486/FPSE_11835/FPSE_05076/FPSE_06916/FPSE_07457/FPSE_00340/FPSE_04433/FPSE_11791/FPSE_09545/FPSE_10272/novel.664/FPSE_05262/FPSE_01905/FPSE_09616/FPSE_01228/FPSE_10295/FPSE_11472/FPSE_06829/FPSE_08883/FPSE_09342/FPSE_00359/FPSE_07992/FPSE_03936/FPSE_10982/FPSE_06754/FPSE_08758/FPSE_06215/FPSE_07462/FPSE_08392/FPSE_03173/FPSE_06709/FPSE…	-/-/-/-/-/-/-/-/-/-/-/-/-/-/-/-/-/-/-/-/-/-/-/-/-/-/-/-/-/-/-/-/-/-/-/-/-/-/-/-/-/-/-/-/-/-/-/-/-/-/-/-/-/-/-/-/-/-/-/-	60	14	FPSE_00340/FPSE_04433/FPSE_05262/FPSE_09616/FPSE_01228/FPSE_07992/FPSE_06754/FPSE_11152/FPSE_10186/FPSE_10795/FPSE_06020/FPSE_07901/FPSE_08946/FPSE_06021	46	FPSE_12168/FPSE_10143/FPSE_02218/FPSE_06928/FPSE_04482/FPSE_04486/FPSE_11835/FPSE_05076/FPSE_06916/FPSE_07457/FPSE_11791/FPSE_09545/FPSE_10272/novel.664/FPSE_01905/FPSE_10295/FPSE_11472/FPSE_06829/FPSE_08883/FPSE_09342/FPSE_00359/FPSE_03936/FPSE_10982/FPSE_08758/FPSE_06215/FPSE_07462/FPSE_08392/FPSE_03173/FPSE_06709/FPSE_10929/FPSE_02085/FPSE_07423/FPSE_06620/FPSE_08039/FPSE_08171/FPSE_03252/FPSE…
MF	GO:0050662	coenzyme binding	98/997	274/4480	9.72169324287636e-08	2.1509246299864e-06	FPSE_00601/FPSE_10857/FPSE_12407/FPSE_10571/FPSE_02825/FPSE_05978/FPSE_01708/FPSE_01718/FPSE_04288/FPSE_07346/FPSE_07472/FPSE_05495/FPSE_11907/FPSE_11946/FPSE_02063/FPSE_09886/FPSE_00829/FPSE_01898/FPSE_05124/FPSE_07106/FPSE_07545/FPSE_08439/FPSE_05928/FPSE_09947/FPSE_06335/FPSE_09285/FPSE_03557/FPSE_05771/FPSE_08948/FPSE_12087/FPSE_10086/FPSE_09735/FPSE_02485/FPSE_04879/FPSE_08801/FPSE_12101/FPS…	-/-/-/-/-/-/-/-/-/-/-/-/-/-/-/-/-/-/-/-/-/-/-/-/-/-/-/-/-/-/-/-/-/-/-/-/-/-/-/-/-/-/-/-/-/-/-/-/-/-/-/-/-/-/-/-/-/-/-/-/-/-/-/-/-/-/-/-/-/-/-/-/-/-/-/-/-/-/-/-/-/-/-/aurO/-/-/-/-/-/-/-/-/-/aurF/-/-/-/-	98	40	FPSE_01718/FPSE_04288/FPSE_05495/FPSE_08439/FPSE_05928/FPSE_09947/FPSE_09285/FPSE_03557/FPSE_08948/FPSE_12087/FPSE_10086/FPSE_09735/FPSE_12101/FPSE_11677/FPSE_09896/FPSE_00594/FPSE_07198/FPSE_08134/FPSE_11718/FPSE_07995/FPSE_00325/FPSE_11997/FPSE_08566/FPSE_04408/FPSE_03471/FPSE_11372/FPSE_08018/FPSE_07371/FPSE_03521/FPSE_08195/FPSE_00695/FPSE_06586/FPSE_12425/FPSE_08159/FPSE_03802/FPSE_08061/FPS…	58	FPSE_00601/FPSE_10857/FPSE_12407/FPSE_10571/FPSE_02825/FPSE_05978/FPSE_01708/FPSE_07346/FPSE_07472/FPSE_11907/FPSE_11946/FPSE_02063/FPSE_09886/FPSE_00829/FPSE_01898/FPSE_05124/FPSE_07106/FPSE_07545/FPSE_06335/FPSE_05771/FPSE_02485/FPSE_04879/FPSE_08801/FPSE_06944/FPSE_01699/FPSE_02497/FPSE_07534/FPSE_06787/FPSE_07499/FPSE_11015/FPSE_02473/FPSE_10448/FPSE_11943/FPSE_02408/FPSE_02088/FPSE_01045/FPS…
MF	GO:0005506	iron ion binding	53/997	126/4480	3.58671065006501e-07	7.05386427846119e-06	FPSE_01847/FPSE_00540/FPSE_11978/FPSE_05060/FPSE_05986/FPSE_11000/FPSE_00380/FPSE_10969/FPSE_07970/FPSE_02228/FPSE_11391/FPSE_08472/FPSE_06068/FPSE_00109/FPSE_00537/FPSE_11367/FPSE_06507/FPSE_06697/FPSE_07362/FPSE_00539/FPSE_02334/FPSE_02348/FPSE_12344/FPSE_07154/FPSE_08438/FPSE_08622/FPSE_12158/FPSE_02139/FPSE_03752/FPSE_12162/FPSE_05749/FPSE_09337/FPSE_07864/FPSE_12027/FPSE_03753/FPSE_00543/FPS…	-/-/-/-/-/-/-/-/-/-/-/-/-/-/-/-/-/-/-/-/-/-/-/-/-/-/TRI11/-/-/TRI4/-/-/-/TRI1/-/-/-/-/-/-/-/-/-/-/-/-/-/-/-/-/-/-/-	53	17	FPSE_01847/FPSE_11000/FPSE_00380/FPSE_07970/FPSE_00109/FPSE_11367/FPSE_06507/FPSE_06697/FPSE_07362/FPSE_07154/FPSE_08622/FPSE_02139/FPSE_03753/FPSE_07373/FPSE_04580/novel.354/FPSE_11410	36	FPSE_00540/FPSE_11978/FPSE_05060/FPSE_05986/FPSE_10969/FPSE_02228/FPSE_11391/FPSE_08472/FPSE_06068/FPSE_00537/FPSE_00539/FPSE_02334/FPSE_02348/FPSE_12344/FPSE_08438/FPSE_12158/FPSE_03752/FPSE_12162/FPSE_05749/FPSE_09337/FPSE_07864/FPSE_12027/FPSE_00543/FPSE_12156/FPSE_02258/FPSE_09035/FPSE_08422/FPSE_07532/novel.147/FPSE_08004/FPSE_07525/FPSE_08050/FPSE_07921/FPSE_11416/FPSE_02481/FPSE_08815
MF	GO:0004620	phospholipase activity	9/997	13/4480	0.000384721089312495	0.00674790256462069	FPSE_01553/FPSE_05365/FPSE_09201/FPSE_02260/FPSE_10858/FPSE_06603/FPSE_06588/FPSE_02052/FPSE_05568	-/-/-/-/-/-/-/-/-	9	5	FPSE_09201/FPSE_02260/FPSE_06588/FPSE_02052/FPSE_05568	4	FPSE_01553/FPSE_05365/FPSE_10858/FPSE_06603
MF	GO:0016298	lipase activity	11/997	18/4480	0.000419361176332359	0.00674790256462069	FPSE_01553/FPSE_05365/FPSE_09201/FPSE_10248/FPSE_02260/FPSE_10858/FPSE_06603/FPSE_06588/FPSE_02052/FPSE_06635/FPSE_05568	-/-/-/-/-/-/-/-/-/-/-	11	6	FPSE_09201/FPSE_02260/FPSE_06588/FPSE_02052/FPSE_06635/FPSE_05568	5	FPSE_01553/FPSE_05365/FPSE_10248/FPSE_10858/FPSE_06603
MF	GO:0004499	N,N-dimethylaniline monooxygenase activity	13/997	24/4480	0.000633172939569287	0.00933930085864698	FPSE_10857/FPSE_01718/FPSE_02063/FPSE_04879/FPSE_09896/FPSE_06787/FPSE_02408/FPSE_00325/FPSE_07998/FPSE_08417/FPSE_11415/FPSE_03796/FPSE_08176	-/-/-/-/-/-/-/-/-/-/-/aurF/-	13	4	FPSE_01718/FPSE_09896/FPSE_00325/FPSE_03796	9	FPSE_10857/FPSE_02063/FPSE_04879/FPSE_06787/FPSE_02408/FPSE_07998/FPSE_08417/FPSE_11415/FPSE_08176
MF	GO:0016709	oxidoreductase activity, acting on paired donors, with incorporation or reduction of molecular oxygen, NAD(P)H as one donor, and incorporation of one atom of oxygen	13/997	25/4480	0.00105325790022085	0.0143405114106992	FPSE_10857/FPSE_01718/FPSE_02063/FPSE_04879/FPSE_09896/FPSE_06787/FPSE_02408/FPSE_00325/FPSE_07998/FPSE_08417/FPSE_11415/FPSE_03796/FPSE_08176	-/-/-/-/-/-/-/-/-/-/-/aurF/-	13	4	FPSE_01718/FPSE_09896/FPSE_00325/FPSE_03796	9	FPSE_10857/FPSE_02063/FPSE_04879/FPSE_06787/FPSE_02408/FPSE_07998/FPSE_08417/FPSE_11415/FPSE_08176
MF	GO:0004601	peroxidase activity	12/997	23/4480	0.00158337526680957	0.0200183873018067	FPSE_06667/FPSE_06630/FPSE_10969/FPSE_06668/FPSE_06076/FPSE_02873/FPSE_08670/FPSE_00230/FPSE_09934/FPSE_08365/FPSE_08799/FPSE_09079	-/-/-/-/-/-/-/-/-/-/-/-	12	6	FPSE_06667/FPSE_06668/FPSE_08670/FPSE_09934/FPSE_08799/FPSE_09079	6	FPSE_06630/FPSE_10969/FPSE_06076/FPSE_02873/FPSE_00230/FPSE_08365
MF	GO:0019842	vitamin binding	26/997	68/4480	0.00195640655059357	0.0228063717008616	FPSE_11907/FPSE_07545/FPSE_05928/FPSE_06335/FPSE_12087/FPSE_09735/FPSE_01699/FPSE_00594/FPSE_07198/FPSE_02088/FPSE_01045/FPSE_00762/FPSE_09340/FPSE_08566/FPSE_04408/FPSE_08018/FPSE_03521/FPSE_06586/FPSE_03823/FPSE_10630/FPSE_08159/FPSE_07570/FPSE_08061/FPSE_12025/FPSE_09331/FPSE_07802	-/-/-/-/-/-/-/-/-/-/-/-/-/-/-/-/-/-/-/-/-/-/-/-/-/-	26	13	FPSE_05928/FPSE_12087/FPSE_09735/FPSE_00594/FPSE_07198/FPSE_08566/FPSE_04408/FPSE_08018/FPSE_03521/FPSE_06586/FPSE_08159/FPSE_08061/FPSE_09331	13	FPSE_11907/FPSE_07545/FPSE_06335/FPSE_01699/FPSE_02088/FPSE_01045/FPSE_00762/FPSE_09340/FPSE_03823/FPSE_10630/FPSE_07570/FPSE_12025/FPSE_07802
MF	GO:0008236	serine-type peptidase activity	22/997	55/4480	0.00219044247974377	0.0228063717008616	FPSE_09346/FPSE_10439/FPSE_02361/FPSE_02263/FPSE_00216/FPSE_02500/FPSE_03244/FPSE_01160/FPSE_02153/FPSE_02850/FPSE_01682/FPSE_03226/FPSE_00728/FPSE_11231/FPSE_06783/FPSE_03311/FPSE_04060/FPSE_09948/FPSE_04660/FPSE_03721/FPSE_07490/novel.45	-/-/-/-/-/-/-/-/-/-/-/-/-/-/-/-/-/-/-/-/-/-	22	5	FPSE_03244/FPSE_01160/FPSE_04060/FPSE_04660/novel.45	17	FPSE_09346/FPSE_10439/FPSE_02361/FPSE_02263/FPSE_00216/FPSE_02500/FPSE_02153/FPSE_02850/FPSE_01682/FPSE_03226/FPSE_00728/FPSE_11231/FPSE_06783/FPSE_03311/FPSE_09948/FPSE_03721/FPSE_07490
MF	GO:0017171	serine hydrolase activity	22/997	55/4480	0.00219044247974377	0.0228063717008616	FPSE_09346/FPSE_10439/FPSE_02361/FPSE_02263/FPSE_00216/FPSE_02500/FPSE_03244/FPSE_01160/FPSE_02153/FPSE_02850/FPSE_01682/FPSE_03226/FPSE_00728/FPSE_11231/FPSE_06783/FPSE_03311/FPSE_04060/FPSE_09948/FPSE_04660/FPSE_03721/FPSE_07490/novel.45	-/-/-/-/-/-/-/-/-/-/-/-/-/-/-/-/-/-/-/-/-/-	22	5	FPSE_03244/FPSE_01160/FPSE_04060/FPSE_04660/novel.45	17	FPSE_09346/FPSE_10439/FPSE_02361/FPSE_02263/FPSE_00216/FPSE_02500/FPSE_02153/FPSE_02850/FPSE_01682/FPSE_03226/FPSE_00728/FPSE_11231/FPSE_06783/FPSE_03311/FPSE_09948/FPSE_03721/FPSE_07490
MF	GO:0030246	carbohydrate binding	15/997	34/4480	0.00361310579269434	0.035528873628161	FPSE_10143/FPSE_11835/FPSE_04448/FPSE_02371/FPSE_10272/FPSE_02805/FPSE_00991/FPSE_11326/FPSE_06709/FPSE_07389/FPSE_07371/FPSE_05684/FPSE_07423/FPSE_01484/FPSE_06021	-/-/-/-/-/-/-/-/-/-/-/-/-/-/-	15	6	FPSE_04448/FPSE_02371/FPSE_07389/FPSE_07371/FPSE_01484/FPSE_06021	9	FPSE_10143/FPSE_11835/FPSE_10272/FPSE_02805/FPSE_00991/FPSE_11326/FPSE_06709/FPSE_05684/FPSE_07423
MF	GO:0004252	serine-type endopeptidase activity	15/997	35/4480	0.00504704088500734	0.0470171703498052	FPSE_09346/FPSE_10439/FPSE_02361/FPSE_02263/FPSE_03244/FPSE_01160/FPSE_02153/FPSE_02850/FPSE_01682/FPSE_00728/FPSE_06783/FPSE_03311/FPSE_09948/FPSE_04660/FPSE_07490	-/-/-/-/-/-/-/-/-/-/-/-/-/-/-	15	3	FPSE_03244/FPSE_01160/FPSE_04660	12	FPSE_09346/FPSE_10439/FPSE_02361/FPSE_02263/FPSE_02153/FPSE_02850/FPSE_01682/FPSE_00728/FPSE_06783/FPSE_03311/FPSE_09948/FPSE_07490
MF	GO:0004497	monooxygenase activity	14/997	32/4480	0.00535034169844312	0.0473505240312216	FPSE_10857/FPSE_01718/FPSE_02063/FPSE_04879/FPSE_09896/FPSE_06787/FPSE_02408/FPSE_00325/FPSE_06497/FPSE_07998/FPSE_08417/FPSE_11415/FPSE_03796/FPSE_08176	-/-/-/-/-/-/-/-/-/-/-/-/aurF/-	14	5	FPSE_01718/FPSE_09896/FPSE_00325/FPSE_06497/FPSE_03796	9	FPSE_10857/FPSE_02063/FPSE_04879/FPSE_06787/FPSE_02408/FPSE_07998/FPSE_08417/FPSE_11415/FPSE_08176
MF	GO:0005507	copper ion binding	12/997	26/4480	0.00580061089769111	0.0488908632805393	FPSE_00736/FPSE_05704/FPSE_05927/FPSE_00301/FPSE_03290/FPSE_07579/FPSE_08458/FPSE_03793/FPSE_07047/FPSE_08810/FPSE_06882/FPSE_03795	-/-/-/-/-/-/-/-/-/-/-/gip1	12	6	FPSE_00736/FPSE_05927/FPSE_03290/FPSE_07579/FPSE_06882/FPSE_03795	6	FPSE_05704/FPSE_00301/FPSE_08458/FPSE_03793/FPSE_07047/FPSE_08810
