# Supplementary material for: The global regulator FpLaeB is required for the regulation of growth, development, and virulence in Fusarium pseudograminearum
Source: Front Plant Sci. 2023 Feb 22;14:1132507. doi: 10.3389/fpls.2023.1132507 (PMC9994621; doi:10.3389/fpls.2023.1132507)
Supplement: Supplementary Table 4 — The enriched pathway of differentially expressed genes on the KEGG annotations. [file Table_4.xls]

KEGGID	Description	GeneRatio	BgRatio	pvalue	padj	geneID	geneName	keggID	Count	Up	Up_Gene_id	Down	Down_Gene_id
fpu01110	Biosynthesis of secondary metabolites	113/301	474/2292	2.54654840295464e-13	2.0881696904228e-11	FPSE_00736/FPSE_06667/FPSE_01847/FPSE_02161/FPSE_07625/FPSE_08317/FPSE_05704/FPSE_06630/FPSE_03901/FPSE_06298/novel.368/FPSE_08448/FPSE_05158/FPSE_02160/FPSE_09736/FPSE_09630/FPSE_07106/FPSE_00109/FPSE_06918/FPSE_05928/FPSE_00454/FPSE_01632/FPSE_05743/FPSE_06220/FPSE_00340/FPSE_03117/FPSE_05867/FPSE_09201/FPSE_06032/FPSE_06987/FPSE_03522/FPSE_10272/FPSE_03836/FPSE_09735/FPSE_03111/FPSE_08520/FPSE…	-/-/-/-/-/-/-/-/-/-/-/-/-/-/-/-/-/-/-/-/-/-/-/-/-/-/-/-/-/-/-/-/-/-/-/-/-/-/-/-/-/-/-/-/-/-/-/-/-/-/-/-/-/-/-/-/-/-/-/-/-/-/-/-/-/-/-/-/-/-/-/-/-/-/-/-/-/-/-/-/-/-/-/-/-/-/-/-/-/-/-/-/-/-/-/-/-/-/-/-/-/-/-/-/-/-/-/-/-/-/-/-/-	fpu:FPSE_00736/fpu:FPSE_06667/fpu:FPSE_01847/fpu:FPSE_02161/fpu:FPSE_07625/fpu:FPSE_08317/fpu:FPSE_05704/fpu:FPSE_06630/fpu:FPSE_03901/fpu:FPSE_06298/fpu:FPSE_02327/fpu:FPSE_08448/fpu:FPSE_05158/fpu:FPSE_02160/fpu:FPSE_09736/fpu:FPSE_09630/fpu:FPSE_07106/fpu:FPSE_00109/fpu:FPSE_06918/fpu:FPSE_05928/fpu:FPSE_00454/fpu:FPSE_01632/fpu:FPSE_05743/fpu:FPSE_06220/fpu:FPSE_00340/fpu:FPSE_03117/fpu:FPSE_…	113	51	FPSE_00736/FPSE_06667/FPSE_01847/FPSE_02161/FPSE_08317/FPSE_03901/FPSE_06298/FPSE_08448/FPSE_02160/FPSE_09736/FPSE_00109/FPSE_05928/FPSE_00454/FPSE_06220/FPSE_00340/FPSE_05867/FPSE_09201/FPSE_06987/FPSE_03522/FPSE_09735/FPSE_03111/FPSE_08520/FPSE_09737/FPSE_11881/FPSE_03294/FPSE_07158/FPSE_06043/FPSE_07198/FPSE_07123/FPSE_08622/FPSE_06228/FPSE_02221/FPSE_06044/FPSE_07630/FPSE_07549/FPSE_09706/FPS…	62	FPSE_07625/FPSE_05704/FPSE_06630/novel.368/FPSE_05158/FPSE_09630/FPSE_07106/FPSE_06918/FPSE_01632/FPSE_05743/FPSE_03117/FPSE_06032/FPSE_10272/FPSE_03836/FPSE_00301/FPSE_11326/FPSE_04575/FPSE_08458/FPSE_04608/FPSE_12166/FPSE_01713/FPSE_08590/FPSE_09849/FPSE_07465/FPSE_10292/FPSE_05397/FPSE_06829/FPSE_10806/FPSE_02077/FPSE_01045/FPSE_00762/FPSE_03936/FPSE_03736/FPSE_03260/FPSE_00230/FPSE_06215/FPSE…
fpu00350	Tyrosine metabolism	27/301	59/2292	4.94986991853314e-10	2.02944666659859e-08	FPSE_00736/FPSE_05704/FPSE_05928/FPSE_05534/FPSE_05743/FPSE_06220/FPSE_10400/FPSE_08970/FPSE_03836/FPSE_05533/FPSE_00301/FPSE_02971/FPSE_04575/FPSE_08458/FPSE_12166/FPSE_05410/FPSE_09849/FPSE_03294/FPSE_07198/FPSE_01045/FPSE_03736/FPSE_11583/FPSE_00296/FPSE_09325/FPSE_05125/FPSE_09331/FPSE_07802	-/-/-/-/-/-/-/-/-/-/-/-/-/-/-/-/-/-/-/-/-/-/-/-/-/-/-	fpu:FPSE_00736/fpu:FPSE_05704/fpu:FPSE_05928/fpu:FPSE_05534/fpu:FPSE_05743/fpu:FPSE_06220/fpu:FPSE_10400/fpu:FPSE_08970/fpu:FPSE_03836/fpu:FPSE_05533/fpu:FPSE_00301/fpu:FPSE_02971/fpu:FPSE_04575/fpu:FPSE_08458/fpu:FPSE_12166/fpu:FPSE_05410/fpu:FPSE_09849/fpu:FPSE_03294/fpu:FPSE_07198/fpu:FPSE_01045/fpu:FPSE_03736/fpu:FPSE_11583/fpu:FPSE_00296/fpu:FPSE_09325/fpu:FPSE_05125/fpu:FPSE_09331/fpu:FPSE_…	27	7	FPSE_00736/FPSE_05928/FPSE_06220/FPSE_05410/FPSE_03294/FPSE_07198/FPSE_09331	20	FPSE_05704/FPSE_05534/FPSE_05743/FPSE_10400/FPSE_08970/FPSE_03836/FPSE_05533/FPSE_00301/FPSE_02971/FPSE_04575/FPSE_08458/FPSE_12166/FPSE_09849/FPSE_01045/FPSE_03736/FPSE_11583/FPSE_00296/FPSE_09325/FPSE_05125/FPSE_07802
fpu00500	Starch and sucrose metabolism	24/301	64/2292	5.11197874461174e-07	1.39727419019388e-05	FPSE_12168/FPSE_08448/FPSE_05076/FPSE_05158/FPSE_00340/FPSE_04433/FPSE_10272/FPSE_00991/FPSE_07368/FPSE_05397/FPSE_06829/FPSE_02221/FPSE_03936/FPSE_06215/FPSE_08392/FPSE_10929/FPSE_02085/FPSE_05684/FPSE_08193/FPSE_05690/FPSE_06620/FPSE_08171/FPSE_07065/FPSE_06020	-/-/-/-/-/-/-/-/-/-/-/-/-/-/-/-/-/-/-/-/-/-/-/-	fpu:FPSE_12168/fpu:FPSE_08448/fpu:FPSE_05076/fpu:FPSE_05158/fpu:FPSE_00340/fpu:FPSE_04433/fpu:FPSE_10272/fpu:FPSE_00991/fpu:FPSE_07368/fpu:FPSE_05397/fpu:FPSE_06829/fpu:FPSE_02221/fpu:FPSE_03936/fpu:FPSE_06215/fpu:FPSE_08392/fpu:FPSE_10929/fpu:FPSE_02085/fpu:FPSE_05684/fpu:FPSE_08193/fpu:FPSE_05690/fpu:FPSE_06620/fpu:FPSE_08171/fpu:FPSE_07065/fpu:FPSE_06020	24	7	FPSE_08448/FPSE_00340/FPSE_04433/FPSE_07368/FPSE_02221/FPSE_05690/FPSE_06020	17	FPSE_12168/FPSE_05076/FPSE_05158/FPSE_10272/FPSE_00991/FPSE_05397/FPSE_06829/FPSE_03936/FPSE_06215/FPSE_08392/FPSE_10929/FPSE_02085/FPSE_05684/FPSE_08193/FPSE_06620/FPSE_08171/FPSE_07065
fpu00380	Tryptophan metabolism	18/301	50/2292	2.80403986207977e-05	0.000537752802578274	FPSE_06667/FPSE_07625/FPSE_06630/FPSE_04049/FPSE_07323/FPSE_04099/FPSE_07198/FPSE_03260/FPSE_00230/FPSE_04050/FPSE_07533/FPSE_10135/FPSE_01472/FPSE_07830/FPSE_08050/FPSE_03831/FPSE_09079/FPSE_08414	-/-/-/-/-/-/-/-/-/-/-/-/-/-/-/-/-/-	fpu:FPSE_06667/fpu:FPSE_07625/fpu:FPSE_06630/fpu:FPSE_04049/fpu:FPSE_07323/fpu:FPSE_04099/fpu:FPSE_07198/fpu:FPSE_03260/fpu:FPSE_00230/fpu:FPSE_04050/fpu:FPSE_07533/fpu:FPSE_10135/fpu:FPSE_01472/fpu:FPSE_07830/fpu:FPSE_08050/fpu:FPSE_03831/fpu:FPSE_09079/fpu:FPSE_08414	18	5	FPSE_06667/FPSE_04099/FPSE_07198/FPSE_03831/FPSE_09079	13	FPSE_07625/FPSE_06630/FPSE_04049/FPSE_07323/FPSE_03260/FPSE_00230/FPSE_04050/FPSE_07533/FPSE_10135/FPSE_01472/FPSE_07830/FPSE_08050/FPSE_08414
fpu00010	Glycolysis / Gluconeogenesis	19/301	55/2292	3.27898050352606e-05	0.000537752802578274	novel.368/FPSE_09736/FPSE_01632/FPSE_03836/FPSE_09735/FPSE_11326/FPSE_09737/FPSE_09849/FPSE_07123/FPSE_02221/FPSE_03260/FPSE_09340/FPSE_00296/FPSE_07681/FPSE_05125/FPSE_01472/FPSE_07065/FPSE_07570/FPSE_03831	-/-/-/-/-/-/-/-/-/-/-/-/-/-/-/-/-/-/-	fpu:FPSE_02327/fpu:FPSE_09736/fpu:FPSE_01632/fpu:FPSE_03836/fpu:FPSE_09735/fpu:FPSE_11326/fpu:FPSE_09737/fpu:FPSE_09849/fpu:FPSE_07123/fpu:FPSE_02221/fpu:FPSE_03260/fpu:FPSE_09340/fpu:FPSE_00296/fpu:FPSE_07681/fpu:FPSE_05125/fpu:FPSE_01472/fpu:FPSE_07065/fpu:FPSE_07570/fpu:FPSE_03831	19	6	FPSE_09736/FPSE_09735/FPSE_09737/FPSE_07123/FPSE_02221/FPSE_03831	13	novel.368/FPSE_01632/FPSE_03836/FPSE_11326/FPSE_09849/FPSE_03260/FPSE_09340/FPSE_00296/FPSE_07681/FPSE_05125/FPSE_01472/FPSE_07065/FPSE_07570
fpu00040	Pentose and glucuronate interconversions	15/301	41/2292	0.000107745279942883	0.00126215899361663	FPSE_05877/FPSE_05024/FPSE_01632/FPSE_09686/FPSE_09939/FPSE_11951/FPSE_07123/FPSE_10162/FPSE_06081/FPSE_06754/FPSE_06851/FPSE_04036/FPSE_08039/FPSE_02469/FPSE_02237	-/-/-/-/-/-/-/-/-/-/-/-/-/-/-	fpu:FPSE_05877/fpu:FPSE_05024/fpu:FPSE_01632/fpu:FPSE_09686/fpu:FPSE_09939/fpu:FPSE_11951/fpu:FPSE_07123/fpu:FPSE_10162/fpu:FPSE_06081/fpu:FPSE_06754/fpu:FPSE_06851/fpu:FPSE_04036/fpu:FPSE_08039/fpu:FPSE_02469/fpu:FPSE_02237	15	7	FPSE_05877/FPSE_09686/FPSE_09939/FPSE_07123/FPSE_06081/FPSE_06754/FPSE_06851	8	FPSE_05024/FPSE_01632/FPSE_11951/FPSE_10162/FPSE_04036/FPSE_08039/FPSE_02469/FPSE_02237
fpu00360	Phenylalanine metabolism	15/301	41/2292	0.000107745279942883	0.00126215899361663	FPSE_00736/FPSE_05704/FPSE_06630/FPSE_05928/FPSE_00301/FPSE_02971/FPSE_08458/FPSE_07198/FPSE_08438/FPSE_01045/FPSE_09706/FPSE_07533/FPSE_00296/FPSE_09331/FPSE_07802	-/-/-/-/-/-/-/-/-/-/-/-/-/-/-	fpu:FPSE_00736/fpu:FPSE_05704/fpu:FPSE_06630/fpu:FPSE_05928/fpu:FPSE_00301/fpu:FPSE_02971/fpu:FPSE_08458/fpu:FPSE_07198/fpu:FPSE_08438/fpu:FPSE_01045/fpu:FPSE_09706/fpu:FPSE_07533/fpu:FPSE_00296/fpu:FPSE_09331/fpu:FPSE_07802	15	5	FPSE_00736/FPSE_05928/FPSE_07198/FPSE_09706/FPSE_09331	10	FPSE_05704/FPSE_06630/FPSE_00301/FPSE_02971/FPSE_08458/FPSE_08438/FPSE_01045/FPSE_07533/FPSE_00296/FPSE_07802
fpu00280	Valine, leucine and isoleucine degradation	16/301	47/2292	0.000170804125742564	0.00175074228886128	FPSE_07625/FPSE_06298/FPSE_09630/FPSE_05770/FPSE_05771/FPSE_11712/FPSE_06032/FPSE_07971/FPSE_04246/FPSE_08590/FPSE_10806/FPSE_03260/FPSE_12425/FPSE_01472/FPSE_03831/FPSE_08414	-/-/-/-/-/-/-/-/-/-/-/-/-/-/-/-	fpu:FPSE_07625/fpu:FPSE_06298/fpu:FPSE_09630/fpu:FPSE_05770/fpu:FPSE_05771/fpu:FPSE_11712/fpu:FPSE_06032/fpu:FPSE_07971/fpu:FPSE_04246/fpu:FPSE_08590/fpu:FPSE_10806/fpu:FPSE_03260/fpu:FPSE_12425/fpu:FPSE_01472/fpu:FPSE_03831/fpu:FPSE_08414	16	4	FPSE_06298/FPSE_07971/FPSE_12425/FPSE_03831	12	FPSE_07625/FPSE_09630/FPSE_05770/FPSE_05771/FPSE_11712/FPSE_06032/FPSE_04246/FPSE_08590/FPSE_10806/FPSE_03260/FPSE_01472/FPSE_08414
fpu00460	Cyanoamino acid metabolism	13/301	36/2292	0.000364396093397931	0.00332005329540337	FPSE_00454/FPSE_00340/FPSE_04608/FPSE_06829/FPSE_03936/FPSE_08392/FPSE_10135/FPSE_10929/FPSE_02085/FPSE_06620/FPSE_08171/FPSE_06020/FPSE_07830	-/-/-/-/-/-/-/-/-/-/-/-/-	fpu:FPSE_00454/fpu:FPSE_00340/fpu:FPSE_04608/fpu:FPSE_06829/fpu:FPSE_03936/fpu:FPSE_08392/fpu:FPSE_10135/fpu:FPSE_10929/fpu:FPSE_02085/fpu:FPSE_06620/fpu:FPSE_08171/fpu:FPSE_06020/fpu:FPSE_07830	13	3	FPSE_00454/FPSE_00340/FPSE_06020	10	FPSE_04608/FPSE_06829/FPSE_03936/FPSE_08392/FPSE_10135/FPSE_10929/FPSE_02085/FPSE_06620/FPSE_08171/FPSE_07830
fpu00910	Nitrogen metabolism	9/301	20/2292	0.00046096648704444	0.00377992519376441	FPSE_10087/FPSE_03210/FPSE_00136/FPSE_08520/FPSE_10675/FPSE_06763/FPSE_10135/FPSE_06497/FPSE_07830	-/-/-/-/-/-/-/-/-	fpu:FPSE_10087/fpu:FPSE_03210/fpu:FPSE_00136/fpu:FPSE_08520/fpu:FPSE_10675/fpu:FPSE_06763/fpu:FPSE_10135/fpu:FPSE_06497/fpu:FPSE_07830	9	5	FPSE_10087/FPSE_03210/FPSE_08520/FPSE_10675/FPSE_06497	4	FPSE_00136/FPSE_06763/FPSE_10135/FPSE_07830
fpu00071	Fatty acid degradation	11/301	32/2292	0.00166090471230604	0.0122545438741092	FPSE_07625/FPSE_03836/FPSE_09849/FPSE_06142/FPSE_03260/FPSE_12425/FPSE_05125/FPSE_01472/FPSE_08050/FPSE_03831/FPSE_08414	-/-/-/-/-/-/-/-/-/-/-	fpu:FPSE_07625/fpu:FPSE_03836/fpu:FPSE_09849/fpu:FPSE_06142/fpu:FPSE_03260/fpu:FPSE_12425/fpu:FPSE_05125/fpu:FPSE_01472/fpu:FPSE_08050/fpu:FPSE_03831/fpu:FPSE_08414	11	2	FPSE_12425/FPSE_03831	9	FPSE_07625/FPSE_03836/FPSE_09849/FPSE_06142/FPSE_03260/FPSE_05125/FPSE_01472/FPSE_08050/FPSE_08414
fpu00260	Glycine, serine and threonine metabolism	17/301	62/2292	0.00182495953058994	0.0122545438741092	FPSE_00736/FPSE_05704/FPSE_04663/FPSE_08801/FPSE_00301/FPSE_09286/FPSE_08458/FPSE_01713/FPSE_02473/FPSE_02077/FPSE_01721/FPSE_02195/FPSE_06679/FPSE_06278/FPSE_05324/novel.142/novel.141	-/-/-/-/-/-/-/-/-/-/-/-/-/-/-/-/-	fpu:FPSE_00736/fpu:FPSE_05704/fpu:FPSE_04663/fpu:FPSE_08801/fpu:FPSE_00301/fpu:FPSE_09286/fpu:FPSE_08458/fpu:FPSE_01713/fpu:FPSE_02473/fpu:FPSE_02077/fpu:FPSE_01721/fpu:FPSE_02195/fpu:FPSE_06679/fpu:FPSE_06278/fpu:FPSE_05324/fpu:FPSE_01721/fpu:FPSE_01721	17	4	FPSE_00736/FPSE_09286/FPSE_06679/FPSE_06278	13	FPSE_05704/FPSE_04663/FPSE_08801/FPSE_00301/FPSE_08458/FPSE_01713/FPSE_02473/FPSE_02077/FPSE_01721/FPSE_02195/FPSE_05324/novel.142/novel.141
fpu02010	ABC transporters	10/301	28/2292	0.00194279354101732	0.0122545438741092	FPSE_09494/FPSE_05508/FPSE_08989/FPSE_04312/FPSE_06594/FPSE_05712/FPSE_06011/FPSE_07823/FPSE_06102/FPSE_00566	-/-/-/-/-/-/-/-/-/-	fpu:FPSE_09494/fpu:FPSE_05508/fpu:FPSE_08989/fpu:FPSE_04312/fpu:FPSE_06594/fpu:FPSE_05712/fpu:FPSE_06011/fpu:FPSE_07823/fpu:FPSE_06102/fpu:FPSE_00566	10	7	FPSE_09494/FPSE_05508/FPSE_08989/FPSE_06594/FPSE_05712/FPSE_06011/FPSE_00566	3	FPSE_04312/FPSE_07823/FPSE_06102
fpu00410	beta-Alanine metabolism	11/301	33/2292	0.00220542844893374	0.0129175094866119	FPSE_00736/FPSE_07625/FPSE_05704/FPSE_00301/FPSE_08458/FPSE_00762/FPSE_03260/FPSE_00296/FPSE_01472/FPSE_03831/FPSE_08414	-/-/-/-/-/-/-/-/-/-/-	fpu:FPSE_00736/fpu:FPSE_07625/fpu:FPSE_05704/fpu:FPSE_00301/fpu:FPSE_08458/fpu:FPSE_00762/fpu:FPSE_03260/fpu:FPSE_00296/fpu:FPSE_01472/fpu:FPSE_03831/fpu:FPSE_08414	11	2	FPSE_00736/FPSE_03831	9	FPSE_07625/FPSE_05704/FPSE_00301/FPSE_08458/FPSE_00762/FPSE_03260/FPSE_00296/FPSE_01472/FPSE_08414
fpu00250	Alanine, aspartate and glutamate metabolism	13/301	43/2292	0.00243392414819456	0.0133054520101302	FPSE_05339/FPSE_00454/FPSE_03210/FPSE_10400/FPSE_00136/FPSE_03111/FPSE_08520/FPSE_04608/FPSE_01045/FPSE_00762/FPSE_11018/FPSE_09331/FPSE_07802	-/-/-/-/-/-/-/-/-/-/-/-/-	fpu:FPSE_05339/fpu:FPSE_00454/fpu:FPSE_03210/fpu:FPSE_10400/fpu:FPSE_00136/fpu:FPSE_03111/fpu:FPSE_08520/fpu:FPSE_04608/fpu:FPSE_01045/fpu:FPSE_00762/fpu:FPSE_11018/fpu:FPSE_09331/fpu:FPSE_07802	13	5	FPSE_00454/FPSE_03210/FPSE_03111/FPSE_08520/FPSE_09331	8	FPSE_05339/FPSE_10400/FPSE_00136/FPSE_04608/FPSE_01045/FPSE_00762/FPSE_11018/FPSE_07802
fpu00052	Galactose metabolism	11/301	34/2292	0.00288640538822696	0.0145656424803784	FPSE_08448/FPSE_05158/FPSE_10272/FPSE_11326/FPSE_10928/FPSE_07368/FPSE_02450/FPSE_02221/FPSE_05690/FPSE_07065/FPSE_05418	-/-/-/-/-/-/GAOA/-/-/-/-	fpu:FPSE_08448/fpu:FPSE_05158/fpu:FPSE_10272/fpu:FPSE_11326/fpu:FPSE_10928/fpu:FPSE_07368/fpu:FPSE_02450/fpu:FPSE_02221/fpu:FPSE_05690/fpu:FPSE_07065/fpu:FPSE_05418	11	6	FPSE_08448/FPSE_07368/FPSE_02450/FPSE_02221/FPSE_05690/FPSE_05418	5	FPSE_05158/FPSE_10272/FPSE_11326/FPSE_10928/FPSE_07065
fpu00310	Lysine degradation	12/301	39/2292	0.00301970636788332	0.0145656424803784	FPSE_07625/FPSE_04663/FPSE_10400/FPSE_01721/FPSE_03260/FPSE_06679/FPSE_06278/novel.142/FPSE_01472/FPSE_03831/novel.141/FPSE_08414	-/-/-/-/-/-/-/-/-/-/-/-	fpu:FPSE_07625/fpu:FPSE_04663/fpu:FPSE_10400/fpu:FPSE_01721/fpu:FPSE_03260/fpu:FPSE_06679/fpu:FPSE_06278/fpu:FPSE_01721/fpu:FPSE_01472/fpu:FPSE_03831/fpu:FPSE_01721/fpu:FPSE_08414	12	3	FPSE_06679/FPSE_06278/FPSE_03831	9	FPSE_07625/FPSE_04663/FPSE_10400/FPSE_01721/FPSE_03260/novel.142/FPSE_01472/novel.141/FPSE_08414
fpu00100	Steroid biosynthesis	10/301	31/2292	0.00456830593493589	0.0208111714813746	FPSE_01847/FPSE_08317/FPSE_03901/FPSE_00109/FPSE_06452/FPSE_10292/FPSE_06043/FPSE_08622/FPSE_06044/FPSE_10216	-/-/-/-/-/-/-/-/-/-	fpu:FPSE_01847/fpu:FPSE_08317/fpu:FPSE_03901/fpu:FPSE_00109/fpu:FPSE_06452/fpu:FPSE_10292/fpu:FPSE_06043/fpu:FPSE_08622/fpu:FPSE_06044/fpu:FPSE_10216	10	8	FPSE_01847/FPSE_08317/FPSE_03901/FPSE_00109/FPSE_06043/FPSE_08622/FPSE_06044/FPSE_10216	2	FPSE_06452/FPSE_10292
fpu00330	Arginine and proline metabolism	14/301	52/2292	0.00546353621505433	0.0235794720860239	FPSE_06987/FPSE_00219/FPSE_05154/FPSE_01045/FPSE_03260/FPSE_07533/FPSE_03823/FPSE_11038/FPSE_01472/FPSE_08159/FPSE_01888/FPSE_03831/FPSE_09331/FPSE_07802	-/-/-/-/-/-/-/-/-/-/-/-/-/-	fpu:FPSE_06987/fpu:FPSE_00219/fpu:FPSE_05154/fpu:FPSE_01045/fpu:FPSE_03260/fpu:FPSE_07533/fpu:FPSE_03823/fpu:FPSE_11038/fpu:FPSE_01472/fpu:FPSE_08159/fpu:FPSE_01888/fpu:FPSE_03831/fpu:FPSE_09331/fpu:FPSE_07802	14	6	FPSE_06987/FPSE_00219/FPSE_11038/FPSE_08159/FPSE_03831/FPSE_09331	8	FPSE_05154/FPSE_01045/FPSE_03260/FPSE_07533/FPSE_03823/FPSE_01472/FPSE_01888/FPSE_07802
fpu00053	Ascorbate and aldarate metabolism	6/301	14/2292	0.00582122820514829	0.023867035641108	FPSE_03793/FPSE_01890/FPSE_03260/FPSE_00272/FPSE_01472/FPSE_03831	-/-/-/-/-/-	fpu:FPSE_03793/fpu:FPSE_01890/fpu:FPSE_03260/fpu:FPSE_00272/fpu:FPSE_01472/fpu:FPSE_03831	6	1	FPSE_03831	5	FPSE_03793/FPSE_01890/FPSE_03260/FPSE_00272/FPSE_01472
fpu00340	Histidine metabolism	8/301	23/2292	0.00662643461525592	0.0258746494500469	FPSE_06241/FPSE_05928/FPSE_11477/FPSE_06228/FPSE_03260/FPSE_00296/FPSE_01472/FPSE_03831	-/-/-/-/-/-/-/-	fpu:FPSE_06241/fpu:FPSE_05928/fpu:FPSE_11477/fpu:FPSE_06228/fpu:FPSE_03260/fpu:FPSE_00296/fpu:FPSE_01472/fpu:FPSE_03831	8	4	FPSE_06241/FPSE_05928/FPSE_06228/FPSE_03831	4	FPSE_11477/FPSE_03260/FPSE_00296/FPSE_01472
fpu00051	Fructose and mannose metabolism	11/301	39/2292	0.00921717977293225	0.0343549427900202	FPSE_04546/novel.368/FPSE_08194/FPSE_05877/FPSE_10443/FPSE_04052/FPSE_07158/FPSE_11951/FPSE_02221/FPSE_10198/FPSE_07065	-/-/-/-/-/MTDH1/-/-/-/-/-	fpu:FPSE_04546/fpu:FPSE_02327/fpu:FPSE_08194/fpu:FPSE_05877/fpu:FPSE_10443/fpu:FPSE_04052/fpu:FPSE_07158/fpu:FPSE_11951/fpu:FPSE_02221/fpu:FPSE_10198/fpu:FPSE_07065	11	5	FPSE_05877/FPSE_04052/FPSE_07158/FPSE_02221/FPSE_10198	6	FPSE_04546/novel.368/FPSE_08194/FPSE_10443/FPSE_11951/FPSE_07065
fpu00630	Glyoxylate and dicarboxylate metabolism	13/301	50/2292	0.0100123620412648	0.0356962472775529	FPSE_06667/FPSE_07106/FPSE_06918/FPSE_05154/FPSE_04099/FPSE_00230/FPSE_05706/FPSE_11725/FPSE_07681/FPSE_01422/FPSE_01888/FPSE_09079/FPSE_06658	-/-/-/-/-/-/-/-/-/-/-/-/-	fpu:FPSE_06667/fpu:FPSE_07106/fpu:FPSE_06918/fpu:FPSE_05154/fpu:FPSE_04099/fpu:FPSE_00230/fpu:FPSE_05706/fpu:FPSE_11725/fpu:FPSE_07681/fpu:FPSE_01422/fpu:FPSE_01888/fpu:FPSE_09079/fpu:FPSE_06658	13	4	FPSE_06667/FPSE_04099/FPSE_09079/FPSE_06658	9	FPSE_07106/FPSE_06918/FPSE_05154/FPSE_00230/FPSE_05706/FPSE_11725/FPSE_07681/FPSE_01422/FPSE_01888
fpu00220	Arginine biosynthesis	8/301	25/2292	0.0115427974111085	0.0394378911546207	FPSE_03210/FPSE_00136/FPSE_06987/FPSE_01375/FPSE_00700/FPSE_01045/FPSE_09331/FPSE_07802	-/-/-/-/-/-/-/-	fpu:FPSE_03210/fpu:FPSE_00136/fpu:FPSE_06987/fpu:FPSE_01375/fpu:FPSE_00700/fpu:FPSE_01045/fpu:FPSE_09331/fpu:FPSE_07802	8	5	FPSE_03210/FPSE_06987/FPSE_01375/FPSE_00700/FPSE_09331	3	FPSE_00136/FPSE_01045/FPSE_07802
